# Supplementary material for: Integration of Brain and Skull in Prenatal Mouse Models of Apert and Crouzon Syndromes
Source: Front Hum Neurosci. 2017 Jul 25;11:369. doi: 10.3389/fnhum.2017.00369 (PMC5525342; doi:10.3389/fnhum.2017.00369)
Supplement: Supplementary Table 1 — Correlation matrices across all samples. Linear distances are labeled as representing a metric between two brain landmarks (BR#) or between two landmarks on bones of the skull (BO#). Codes for the landmarks that serve as endpoints for these linear distances are found in Supplementary Table 2. [file DataSheet1.XLSX]

## Sheet: Raw Correlation Matrices
Sample	Unaffected Littermates of Apert E17.5 mice
	BO1	BO2	BO3	BO4	BO5	BO6	BO7	BO8	BO9	BO10	BO11	BO12	BO13	BO14	BO15	BO16	BO17	BO18	BO19	BO20	BO21	BO22	BO23	BO24	BO25	BO26	BO27	BO28	BO29	BO30	BO31	BO32	BO33	BO34	BO35	BO36	BO37	BO38	BO39	BO40	BO41	BO42	BO43	BO44	BO45	BR1	BR2	BR3	BR4
BO1	1
BO2	0.947	1
BO3	-0.941	-0.968	1
BO4	0.959	0.993	-0.958	1
BO5	0.694	0.702	-0.551	0.741	1
BO6	0.959	0.987	-0.96	0.995	0.751	1
BO7	-0.418	-0.534	0.669	-0.463	0.068	-0.482	1
BO8	0.917	0.945	-0.879	0.971	0.796	0.962	-0.277	1
BO9	0.97	0.967	-0.946	0.96	0.636	0.948	-0.48	0.902	1
BO10	-0.877	-0.948	0.924	-0.934	-0.656	-0.929	0.571	-0.88	-0.875	1
BO11	-0.953	-0.988	0.98	-0.991	-0.677	-0.988	0.545	-0.948	-0.952	0.927	1
BO12	-0.941	-0.987	0.985	-0.974	-0.644	-0.975	0.636	-0.895	-0.953	0.944	0.983	1
BO13	-0.953	-0.976	0.972	-0.984	-0.693	-0.984	0.531	-0.944	-0.938	0.915	0.997	0.976	1
BO14	-0.951	-0.984	0.987	-0.982	-0.641	-0.979	0.585	-0.927	-0.953	0.926	0.998	0.987	0.995	1
BO15	-0.664	-0.659	0.789	-0.652	-0.169	-0.655	0.711	-0.553	-0.66	0.561	0.741	0.719	0.756	0.769	1
BO16	0.913	0.977	-0.945	0.983	0.674	0.97	-0.473	0.967	0.937	-0.907	-0.979	-0.945	-0.967	-0.969	-0.684	1
BO17	-0.966	-0.986	0.991	-0.979	-0.637	-0.98	0.6	-0.91	-0.968	0.942	0.987	0.994	0.979	0.989	0.718	-0.951	1
BO18	0.928	0.965	-0.928	0.984	0.732	0.979	-0.393	0.987	0.92	-0.903	-0.972	-0.929	-0.965	-0.956	-0.634	0.988	-0.943	1
BO19	0.955	0.995	-0.984	0.992	0.675	0.989	-0.563	0.939	0.962	-0.95	-0.993	-0.99	-0.985	-0.991	-0.703	0.976	-0.993	0.968	1
BO20	0.95	0.944	-0.935	0.951	0.602	0.935	-0.427	0.921	0.973	-0.828	-0.949	-0.916	-0.937	-0.946	-0.724	0.959	-0.939	0.945	0.948	1
BO21	-0.962	-0.988	0.984	-0.987	-0.679	-0.988	0.567	-0.931	-0.958	0.935	0.997	0.992	0.995	0.997	0.734	-0.963	0.994	-0.956	-0.994	-0.939	1
BO22	0.916	0.971	-0.962	0.97	0.609	0.954	-0.534	0.935	0.944	-0.898	-0.979	-0.95	-0.968	-0.977	-0.76	0.991	-0.956	0.966	0.976	0.969	-0.965	1
BO23	0.135	0.285	-0.285	0.295	0.115	0.258	-0.203	0.335	0.192	-0.218	-0.338	-0.242	-0.342	-0.334	-0.545	0.434	-0.219	0.368	0.297	0.352	-0.28	0.469	1
BO24	0.947	0.989	-0.985	0.988	0.656	0.984	-0.574	0.934	0.951	-0.944	-0.994	-0.987	-0.988	-0.993	-0.734	0.977	-0.989	0.968	0.997	0.946	-0.993	0.98	0.336	1
BO25	0.83	0.862	-0.859	0.867	0.575	0.844	-0.459	0.817	0.809	-0.907	-0.864	-0.857	-0.86	-0.863	-0.615	0.851	-0.862	0.852	0.881	0.813	-0.863	0.864	0.35	0.898	1
BO26	-0.068	-0.179	0.149	-0.13	-0.168	-0.18	0.359	-0.09	-0.094	0.232	0.136	0.214	0.124	0.137	-0.105	-0.084	0.178	-0.075	-0.146	0.047	0.163	-0.033	0.346	-0.102	0.183	1
BO27	-0.964	-0.982	0.965	-0.985	-0.726	-0.99	0.519	-0.94	-0.95	0.926	0.989	0.984	0.99	0.987	0.687	-0.949	0.986	-0.952	-0.983	-0.921	0.995	-0.942	-0.222	-0.979	-0.835	0.211	1
BO28	0.954	0.995	-0.982	0.991	0.686	0.992	-0.571	0.936	0.956	-0.951	-0.994	-0.994	-0.987	-0.992	-0.696	0.969	-0.995	0.963	0.998	0.934	-0.996	0.965	0.267	0.995	0.867	-0.191	-0.991	1
BO29	-0.578	-0.594	0.521	-0.644	-0.778	-0.68	0.064	-0.718	-0.463	0.621	0.621	0.578	0.645	0.588	0.182	-0.58	0.576	-0.667	-0.591	-0.436	0.617	-0.498	0.007	-0.585	-0.476	0.398	0.678	-0.623	1
BO30	0.854	0.898	-0.931	0.891	0.442	0.873	-0.602	0.833	0.898	-0.792	-0.922	-0.892	-0.912	-0.93	-0.866	0.933	-0.9	0.888	0.913	0.949	-0.906	0.969	0.55	0.924	0.793	0.056	-0.865	0.896	-0.318	1
BO31	0.949	0.98	-0.975	0.963	0.6	0.955	-0.599	0.881	0.985	-0.919	-0.962	-0.981	-0.946	-0.967	-0.692	0.942	-0.985	0.918	0.98	0.951	-0.971	0.953	0.219	0.973	0.848	-0.137	-0.955	0.976	-0.458	0.91	1
BO32	-0.233	-0.347	0.367	-0.344	-0.245	-0.39	0.413	-0.352	-0.242	0.239	0.404	0.375	0.419	0.4	0.443	-0.38	0.34	-0.361	-0.342	-0.26	0.385	-0.355	-0.309	-0.341	0.018	0.622	0.409	-0.375	0.502	-0.363	-0.262	1
BO33	0.847	0.726	-0.688	0.733	0.676	0.736	-0.201	0.663	0.799	-0.691	-0.694	-0.735	-0.697	-0.693	-0.329	0.612	-0.756	0.65	0.722	0.702	-0.734	0.611	-0.274	0.703	0.682	-0.015	-0.757	0.727	-0.443	0.513	0.766	0.131	1
BO34	0.325	0.36	-0.476	0.293	-0.263	0.268	-0.68	0.127	0.458	-0.276	-0.347	-0.405	-0.316	-0.389	-0.639	0.351	-0.403	0.239	0.38	0.472	-0.356	0.45	0.314	0.388	0.324	0.167	-0.274	0.35	0.491	0.615	0.504	0.026	0.179	1
BO35	-0.902	-0.93	0.949	-0.929	-0.664	-0.944	0.629	-0.861	-0.863	0.917	0.957	0.961	0.968	0.962	0.757	-0.89	0.952	-0.889	-0.946	-0.834	0.967	-0.897	-0.276	-0.95	-0.833	0.242	0.966	-0.957	0.677	-0.835	-0.897	0.464	-0.677	-0.273	1
BO36	-0.902	-0.935	0.941	-0.935	-0.681	-0.944	0.601	-0.861	-0.867	0.939	0.949	0.964	0.956	0.951	0.693	-0.884	0.953	-0.891	-0.948	-0.826	0.962	-0.885	-0.216	-0.955	-0.892	0.175	0.961	-0.959	0.679	-0.803	-0.908	0.341	-0.737	-0.251	0.981	1
BO37	-0.9	-0.837	0.922	-0.822	-0.405	-0.842	0.687	-0.699	-0.872	0.803	0.852	0.894	0.849	0.871	0.74	-0.763	0.913	-0.762	-0.867	-0.823	0.88	-0.796	0.02	-0.863	-0.738	0.165	0.866	-0.871	0.402	-0.79	-0.897	0.235	-0.779	-0.517	0.861	0.86	1
BO38	-0.924	-0.94	0.96	-0.914	-0.541	-0.92	0.682	-0.801	-0.942	0.906	0.925	0.972	0.912	0.937	0.675	-0.864	0.971	-0.846	-0.944	-0.872	0.948	-0.878	-0.054	-0.936	-0.807	0.248	0.939	-0.951	0.482	-0.829	-0.972	0.278	-0.797	-0.474	0.908	0.925	0.949	1
BO39	0.889	0.934	-0.96	0.916	0.476	0.903	-0.649	0.836	0.94	-0.849	-0.937	-0.934	-0.921	-0.946	-0.815	0.938	-0.939	0.893	0.945	0.955	-0.932	0.97	0.431	0.946	0.809	-0.04	-0.895	0.931	-0.323	0.983	0.96	-0.323	0.603	0.639	-0.859	-0.838	-0.851	-0.898	1
BO40	0.941	0.953	-0.933	0.975	0.713	0.974	-0.395	0.973	0.921	-0.886	-0.967	-0.922	-0.963	-0.953	-0.672	0.977	-0.942	0.993	0.964	0.956	-0.953	0.964	0.372	0.964	0.852	-0.027	-0.944	0.956	-0.631	0.902	0.916	-0.334	0.665	0.279	-0.888	-0.883	-0.791	-0.843	0.906	1
BO41	0.95	0.957	-0.892	0.955	0.764	0.947	-0.376	0.915	0.959	-0.91	-0.921	-0.934	-0.908	-0.913	-0.474	0.9	-0.943	0.909	0.94	0.897	-0.934	0.879	0.044	0.921	0.81	-0.199	-0.947	0.944	-0.612	0.767	0.946	-0.197	0.86	0.241	-0.854	-0.884	-0.815	-0.923	0.833	0.893	1
BO42	-0.966	-0.97	0.966	-0.981	-0.705	-0.982	0.501	-0.942	-0.943	0.903	0.993	0.971	0.998	0.991	0.747	-0.955	0.977	-0.958	-0.978	-0.938	0.992	-0.956	-0.301	-0.981	-0.852	0.112	0.992	-0.982	0.652	-0.898	-0.942	0.398	-0.732	-0.297	0.965	0.954	0.858	0.913	-0.908	-0.958	-0.917	1
BO43	-0.94	-0.984	0.972	-0.967	-0.659	-0.966	0.617	-0.886	-0.956	0.945	0.973	0.996	0.966	0.978	0.687	-0.93	0.989	-0.912	-0.981	-0.904	0.986	-0.936	-0.204	-0.976	-0.855	0.223	0.981	-0.987	0.572	-0.868	-0.98	0.342	-0.766	-0.39	0.954	0.962	0.884	0.975	-0.917	-0.901	-0.948	0.964	1
BO44	0.731	0.686	-0.71	0.741	0.466	0.734	-0.164	0.814	0.677	-0.59	-0.754	-0.635	-0.761	-0.737	-0.663	0.798	-0.684	0.827	0.719	0.81	-0.712	0.796	0.54	0.733	0.639	0.219	-0.694	0.698	-0.484	0.798	0.636	-0.328	0.339	0.196	-0.645	-0.595	-0.552	-0.517	0.723	0.857	0.577	-0.757	-0.591	1
BO45	0.774	0.678	-0.598	0.68	0.683	0.68	-0.107	0.634	0.748	-0.638	-0.626	-0.672	-0.623	-0.621	-0.156	0.553	-0.688	0.591	0.651	0.62	-0.667	0.527	-0.404	0.621	0.555	-0.181	-0.71	0.666	-0.501	0.394	0.7	0.071	0.954	0.033	-0.594	-0.657	-0.672	-0.741	0.494	0.578	0.853	-0.66	-0.715	0.226	1
BR1	0.922	0.94	-0.919	0.961	0.743	0.962	-0.424	0.951	0.896	-0.85	-0.973	-0.929	-0.984	-0.965	-0.739	0.949	-0.931	0.955	0.945	0.915	-0.963	0.943	0.399	0.95	0.804	-0.097	-0.967	0.949	-0.692	0.885	0.887	-0.483	0.648	0.216	-0.942	-0.917	-0.767	-0.836	0.871	0.951	0.868	-0.984	-0.918	0.795	0.584	1
BR2	0.956	0.992	-0.98	0.984	0.673	0.986	-0.584	0.919	0.964	-0.948	-0.985	-0.996	-0.976	-0.985	-0.676	0.953	-0.997	0.946	0.993	0.927	-0.993	0.949	0.203	0.986	0.849	-0.225	-0.989	0.997	-0.61	0.879	0.982	-0.362	0.755	0.361	-0.949	-0.954	-0.889	-0.969	0.924	0.937	0.956	-0.973	-0.992	0.657	0.705	0.931	1
BR3	-0.935	-0.972	0.995	-0.963	-0.57	-0.962	0.645	-0.893	-0.941	0.942	0.978	0.979	0.968	0.982	0.763	-0.958	0.986	-0.943	-0.988	-0.937	0.979	-0.97	-0.321	-0.99	-0.887	0.116	0.956	-0.982	0.518	-0.933	-0.973	0.323	-0.677	-0.469	0.938	0.936	0.898	0.945	-0.963	-0.948	-0.893	0.958	0.964	-0.728	-0.578	-0.912	-0.976	1
BR4	0.956	0.988	-0.969	0.986	0.7	0.991	-0.542	0.933	0.957	-0.943	-0.979	-0.986	-0.97	-0.975	-0.636	0.953	-0.99	0.956	0.989	0.922	-0.986	0.939	0.173	0.98	0.838	-0.236	-0.987	0.994	-0.649	0.857	0.972	-0.364	0.76	0.31	-0.937	-0.947	-0.878	-0.957	0.904	0.946	0.962	-0.968	-0.981	0.669	0.717	0.928	0.997	-0.967	1
BR5	0.756	0.764	-0.624	0.779	0.937	0.789	-0.069	0.801	0.733	-0.703	-0.725	-0.722	-0.731	-0.7	-0.196	0.698	-0.714	0.733	0.724	0.648	-0.739	0.64	-0.043	0.692	0.524	-0.386	-0.793	0.744	-0.756	0.477	0.69	-0.339	0.745	-0.158	-0.71	-0.71	-0.521	-0.667	0.54	0.703	0.852	-0.748	-0.749	0.393	0.81	0.758	0.753	-0.618	0.772
BR6	0.954	0.991	-0.971	0.992	0.726	0.996	-0.532	0.95	0.948	-0.945	-0.992	-0.984	-0.988	-0.987	-0.68	0.97	-0.987	0.97	0.994	0.929	-0.993	0.96	0.276	0.988	0.848	-0.211	-0.992	0.996	-0.66	0.885	0.961	-0.405	0.72	0.301	-0.959	-0.952	-0.852	-0.93	0.917	0.965	0.941	-0.984	-0.976	0.72	0.661	0.96	0.991	-0.973	0.99
BR7	-0.17	-0.225	0.231	-0.204	-0.065	-0.224	0.257	-0.17	-0.146	0.441	0.158	0.231	0.121	0.149	-0.221	-0.163	0.247	-0.211	-0.238	-0.064	0.179	-0.112	0.4	-0.217	-0.319	0.329	0.178	-0.242	0.284	0.018	-0.231	-0.205	-0.227	0.073	0.171	0.261	0.29	0.31	-0.097	-0.19	-0.289	0.105	0.223	0.028	-0.25	0.005	-0.263	0.273	-0.297
BR8	0.941	0.958	-0.97	0.962	0.624	0.96	-0.561	0.91	0.944	-0.857	-0.985	-0.963	-0.987	-0.988	-0.821	0.957	-0.966	0.94	0.968	0.956	-0.981	0.971	0.385	0.973	0.813	-0.084	-0.969	0.967	-0.548	0.95	0.946	-0.446	0.665	0.421	-0.941	-0.917	-0.855	-0.905	0.949	0.944	0.875	-0.985	-0.95	0.768	0.582	0.974	0.957	-0.958	0.946
BR9	0.954	0.97	-0.986	0.969	0.631	0.978	-0.608	0.902	0.946	-0.901	-0.987	-0.987	-0.986	-0.989	-0.767	0.943	-0.99	0.938	0.981	0.93	-0.992	0.948	0.246	0.982	0.826	-0.18	-0.986	0.986	-0.607	0.903	0.963	-0.429	0.721	0.381	-0.963	-0.955	-0.909	-0.955	0.928	0.939	0.91	-0.985	-0.975	0.706	0.65	0.953	0.985	-0.973	0.98
BR10	-0.895	-0.924	0.89	-0.897	-0.571	-0.873	0.499	-0.831	-0.942	0.919	0.878	0.903	0.851	0.882	0.518	-0.874	0.916	-0.846	-0.913	-0.883	0.89	-0.882	-0.13	-0.893	-0.825	0.156	0.875	-0.903	0.381	-0.812	-0.947	0.082	-0.768	-0.465	0.798	0.815	0.812	0.91	-0.885	-0.839	-0.935	0.849	0.917	-0.547	-0.731	-0.773	-0.915	0.902	-0.903
BR11	-0.943	-0.989	0.98	-0.979	-0.633	-0.977	0.59	-0.916	-0.962	0.955	0.976	0.987	0.96	0.975	0.656	-0.959	0.991	-0.95	-0.991	-0.931	0.98	-0.954	-0.21	-0.984	-0.86	0.206	0.971	-0.991	0.576	-0.885	-0.985	0.323	-0.73	-0.392	0.922	0.934	0.882	0.964	-0.932	-0.94	-0.95	0.954	0.98	-0.669	-0.678	-0.905	-0.994	0.982	-0.993
BR12	-0.941	-0.994	0.975	-0.982	-0.673	-0.981	0.587	-0.92	-0.955	0.968	0.979	0.991	0.967	0.978	0.651	-0.959	0.991	-0.949	-0.994	-0.919	0.985	-0.953	-0.232	-0.986	-0.869	0.223	0.977	-0.995	0.596	-0.877	-0.981	0.333	-0.734	-0.368	0.94	0.949	0.868	0.959	-0.926	-0.938	-0.952	0.959	0.988	-0.651	-0.68	-0.915	-0.996	0.98	-0.992
BR13	-0.943	-0.997	0.976	-0.989	-0.683	-0.986	0.571	-0.933	-0.956	0.964	0.985	0.99	0.974	0.983	0.663	-0.97	0.99	-0.96	-0.997	-0.929	0.988	-0.964	-0.266	-0.991	-0.872	0.201	0.98	-0.997	0.603	-0.89	-0.979	0.345	-0.721	-0.362	0.941	0.947	0.857	0.949	-0.932	-0.95	-0.949	0.966	0.985	-0.678	-0.665	-0.929	-0.995	0.981	-0.992
BR14	-0.939	-0.99	0.987	-0.977	-0.614	-0.973	0.619	-0.909	-0.959	0.958	0.981	0.991	0.967	0.983	0.695	-0.963	0.993	-0.946	-0.994	-0.934	0.984	-0.965	-0.261	-0.99	-0.878	0.177	0.97	-0.992	0.548	-0.906	-0.987	0.321	-0.712	-0.428	0.932	0.941	0.882	0.963	-0.948	-0.939	-0.936	0.958	0.984	-0.674	-0.648	-0.91	-0.992	0.99	-0.986
BR15	-0.588	-0.643	0.739	-0.619	-0.058	-0.617	0.669	-0.542	-0.617	0.706	0.638	0.656	0.601	0.648	0.549	-0.663	0.684	-0.643	-0.683	-0.644	0.631	-0.683	-0.216	-0.686	-0.67	0.056	0.575	-0.662	0.169	-0.696	-0.691	0.087	-0.31	-0.571	0.569	0.585	0.707	0.678	-0.734	-0.661	-0.538	0.572	0.616	-0.569	-0.195	-0.483	-0.658	0.768	-0.657
BR16	0.96	0.984	-0.984	0.979	0.656	0.986	-0.591	0.915	0.959	-0.936	-0.984	-0.992	-0.977	-0.984	-0.692	0.947	-0.997	0.946	0.99	0.927	-0.991	0.944	0.187	0.984	0.838	-0.226	-0.989	0.995	-0.619	0.878	0.977	-0.381	0.751	0.359	-0.951	-0.953	-0.907	-0.969	0.921	0.941	0.945	-0.975	-0.985	0.676	0.696	0.932	0.998	-0.978	0.996
BR17	-0.945	-0.988	0.992	-0.982	-0.618	-0.98	0.605	-0.924	-0.956	0.944	0.99	0.988	0.979	0.99	0.73	-0.974	0.993	-0.962	-0.997	-0.947	0.989	-0.977	-0.303	-0.995	-0.87	0.156	0.975	-0.994	0.567	-0.926	-0.979	0.362	-0.689	-0.417	0.94	0.939	0.881	0.948	-0.955	-0.959	-0.921	0.971	0.975	-0.729	-0.615	-0.933	-0.99	0.995	-0.984
BR18	0.942	0.98	-0.961	0.985	0.703	0.981	-0.51	0.952	0.944	-0.901	-0.995	-0.971	-0.995	-0.992	-0.741	0.976	-0.971	0.966	0.98	0.944	-0.989	0.975	0.371	0.982	0.835	-0.138	-0.986	0.982	-0.631	0.919	0.946	-0.444	0.675	0.32	-0.951	-0.935	-0.816	-0.9	0.925	0.958	0.911	-0.992	-0.963	0.756	0.618	0.986	0.972	-0.956	0.965
BR19	0.966	0.991	-0.988	0.987	0.659	0.985	-0.573	0.929	0.97	-0.939	-0.994	-0.991	-0.987	-0.995	-0.726	0.967	-0.997	0.957	0.997	0.951	-0.997	0.971	0.273	0.993	0.861	-0.164	-0.988	0.996	-0.581	0.916	0.982	-0.359	0.736	0.395	-0.952	-0.946	-0.888	-0.953	0.948	0.956	0.94	-0.984	-0.985	0.717	0.666	0.948	0.994	-0.986	0.987
BR20	0.936	0.938	-0.961	0.947	0.613	0.951	-0.554	0.899	0.923	-0.835	-0.976	-0.949	-0.983	-0.979	-0.838	0.938	-0.955	0.929	0.952	0.94	-0.972	0.953	0.37	0.96	0.794	-0.084	-0.963	0.954	-0.574	0.935	0.922	-0.474	0.655	0.388	-0.944	-0.914	-0.86	-0.89	0.927	0.937	0.851	-0.983	-0.933	0.784	0.567	0.976	0.943	-0.945	0.933
BR21	-0.945	-0.995	0.98	-0.987	-0.663	-0.984	0.582	-0.928	-0.96	0.96	0.985	0.991	0.972	0.983	0.668	-0.968	0.993	-0.958	-0.997	-0.933	0.988	-0.963	-0.25	-0.991	-0.868	0.2	0.979	-0.997	0.593	-0.892	-0.983	0.342	-0.724	-0.377	0.937	0.944	0.869	0.956	-0.935	-0.949	-0.949	0.965	0.985	-0.679	-0.668	-0.924	-0.996	0.984	-0.993
BR22	0.962	0.993	-0.98	0.991	0.683	0.992	-0.552	0.938	0.966	-0.943	-0.989	-0.99	-0.98	-0.986	-0.675	0.966	-0.995	0.964	0.996	0.941	-0.993	0.959	0.224	0.99	0.855	-0.192	-0.989	0.998	-0.621	0.888	0.979	-0.358	0.748	0.348	-0.942	-0.948	-0.881	-0.956	0.927	0.957	0.955	-0.977	-0.983	0.699	0.693	0.94	0.998	-0.979	0.998
BR23	0.868	0.873	-0.787	0.885	0.857	0.898	-0.265	0.884	0.851	-0.774	-0.863	-0.852	-0.869	-0.847	-0.445	0.824	-0.848	0.845	0.847	0.792	-0.872	0.785	0.06	0.825	0.602	-0.376	-0.913	0.867	-0.764	0.666	0.815	-0.492	0.744	0.014	-0.84	-0.82	-0.687	-0.799	0.706	0.822	0.906	-0.883	-0.864	0.554	0.783	0.891	0.874	-0.767	0.886
BR24	0.957	0.993	-0.976	0.992	0.697	0.99	-0.538	0.95	0.961	-0.938	-0.996	-0.985	-0.991	-0.993	-0.706	0.977	-0.989	0.969	0.995	0.947	-0.995	0.974	0.306	0.99	0.848	-0.186	-0.99	0.996	-0.619	0.91	0.969	-0.4	0.71	0.345	-0.952	-0.94	-0.851	-0.931	0.936	0.963	0.939	-0.986	-0.978	0.733	0.651	0.963	0.99	-0.976	0.985
BR25	0.899	0.855	-0.83	0.857	0.592	0.832	-0.305	0.849	0.896	-0.83	-0.844	-0.813	-0.832	-0.843	-0.551	0.847	-0.851	0.84	0.856	0.89	-0.843	0.861	0.23	0.838	0.776	-0.008	-0.831	0.839	-0.392	0.81	0.859	-0.074	0.718	0.372	-0.757	-0.733	-0.744	-0.782	0.842	0.857	0.859	-0.838	-0.819	0.724	0.649	0.793	0.834	-0.845	0.824
BR26	0.557	0.429	-0.406	0.484	0.486	0.459	0.17	0.578	0.481	-0.341	-0.487	-0.364	-0.513	-0.476	-0.45	0.506	-0.414	0.526	0.444	0.58	-0.46	0.529	0.454	0.443	0.417	0.326	-0.457	0.42	-0.263	0.535	0.383	-0.078	0.35	0.069	-0.423	-0.34	-0.291	-0.247	0.465	0.574	0.398	-0.531	-0.358	0.75	0.243	0.583	0.381	-0.42	0.372
BR27	-0.931	-0.991	0.979	-0.977	-0.638	-0.973	0.614	-0.906	-0.953	0.964	0.976	0.992	0.962	0.977	0.666	-0.956	0.99	-0.941	-0.992	-0.918	0.982	-0.954	-0.239	-0.987	-0.877	0.201	0.971	-0.992	0.567	-0.884	-0.984	0.319	-0.725	-0.401	0.933	0.948	0.873	0.965	-0.932	-0.929	-0.944	0.953	0.988	-0.638	-0.669	-0.905	-0.994	0.982	-0.988
BR28	0.947	0.988	-0.987	0.982	0.656	0.986	-0.606	0.92	0.954	-0.931	-0.993	-0.995	-0.988	-0.994	-0.732	0.961	-0.994	0.95	0.992	0.931	-0.996	0.962	0.271	0.989	0.835	-0.221	-0.991	0.996	-0.612	0.906	0.973	-0.432	0.706	0.374	-0.963	-0.954	-0.882	-0.954	0.936	0.944	0.927	-0.983	-0.986	0.694	0.647	0.952	0.995	-0.979	0.989
BR29	0.465	0.505	-0.506	0.497	0.325	0.475	-0.343	0.448	0.527	-0.305	-0.553	-0.515	-0.573	-0.569	-0.743	0.534	-0.483	0.456	0.494	0.574	-0.539	0.593	0.63	0.515	0.351	0.126	-0.517	0.491	-0.075	0.681	0.501	-0.456	0.234	0.46	-0.53	-0.454	-0.357	-0.419	0.612	0.463	0.371	-0.572	-0.516	0.429	0.157	0.635	0.47	-0.472	0.424
BR30	0.935	0.95	-0.985	0.95	0.55	0.95	-0.62	0.885	0.941	-0.86	-0.978	-0.962	-0.975	-0.983	-0.845	0.95	-0.97	0.932	0.967	0.957	-0.974	0.971	0.372	0.973	0.818	-0.078	-0.954	0.964	-0.499	0.964	0.953	-0.424	0.646	0.488	-0.931	-0.908	-0.89	-0.918	0.968	0.942	0.857	-0.97	-0.943	0.776	0.547	0.946	0.956	-0.974	0.944
BR31	0.955	0.991	-0.985	0.985	0.662	0.985	-0.588	0.924	0.964	-0.925	-0.995	-0.995	-0.989	-0.996	-0.736	0.965	-0.994	0.952	0.993	0.943	-0.998	0.968	0.28	0.991	0.842	-0.186	-0.991	0.996	-0.592	0.914	0.978	-0.407	0.721	0.388	-0.957	-0.95	-0.88	-0.954	0.943	0.946	0.934	-0.985	-0.988	0.697	0.66	0.956	0.994	-0.978	0.987
BR32	0.5	0.429	-0.331	0.481	0.567	0.443	0.273	0.586	0.478	-0.264	-0.472	-0.36	-0.497	-0.458	-0.313	0.48	-0.378	0.488	0.399	0.526	-0.446	0.472	0.328	0.403	0.311	0.199	-0.48	0.4	-0.4	0.431	0.355	-0.224	0.37	-0.134	-0.383	-0.338	-0.164	-0.246	0.348	0.474	0.454	-0.526	-0.383	0.551	0.411	0.61	0.38	-0.309	0.374
BR33	0.858	0.905	-0.814	0.902	0.816	0.89	-0.338	0.876	0.883	-0.805	-0.889	-0.882	-0.891	-0.882	-0.539	0.863	-0.864	0.846	0.873	0.832	-0.894	0.85	0.251	0.862	0.698	-0.229	-0.914	0.884	-0.614	0.758	0.859	-0.405	0.722	0.183	-0.853	-0.841	-0.662	-0.814	0.786	0.818	0.903	-0.898	-0.903	0.531	0.732	0.906	0.885	-0.8	0.875
BR34	0.944	0.956	-0.982	0.953	0.577	0.964	-0.618	0.886	0.947	-0.872	-0.969	-0.968	-0.961	-0.971	-0.761	0.937	-0.979	0.931	0.969	0.94	-0.972	0.942	0.228	0.965	0.775	-0.202	-0.962	0.971	-0.555	0.913	0.961	-0.443	0.689	0.436	-0.923	-0.906	-0.919	-0.947	0.942	0.938	0.893	-0.958	-0.95	0.728	0.617	0.921	0.972	-0.97	0.971
BR35	-0.823	-0.879	0.831	-0.858	-0.576	-0.846	0.455	-0.808	-0.856	0.924	0.817	0.853	0.782	0.81	0.338	-0.826	0.866	-0.827	-0.868	-0.786	0.829	-0.8	0.01	-0.846	-0.803	0.247	0.824	-0.864	0.498	-0.681	-0.883	0.054	-0.726	-0.294	0.739	0.792	0.758	0.87	-0.774	-0.805	-0.913	0.775	0.86	-0.481	-0.721	-0.69	-0.879	0.855	-0.889
BR36	-0.904	-0.921	0.898	-0.899	-0.6	-0.89	0.512	-0.84	-0.926	0.925	0.882	0.904	0.86	0.884	0.522	-0.871	0.921	-0.856	-0.917	-0.87	0.895	-0.872	-0.103	-0.891	-0.784	0.259	0.886	-0.91	0.451	-0.798	-0.934	0.175	-0.75	-0.415	0.826	0.821	0.836	0.906	-0.877	-0.858	-0.925	0.857	0.91	-0.583	-0.706	-0.785	-0.92	0.91	-0.914
BR37	-0.5	-0.417	0.513	-0.447	-0.053	-0.468	0.257	-0.459	-0.438	0.441	0.444	0.413	0.423	0.436	0.299	-0.457	0.483	-0.518	-0.467	-0.492	0.433	-0.437	0.11	-0.464	-0.414	0.004	0.418	-0.455	0.323	-0.42	-0.444	0.049	-0.298	-0.169	0.357	0.374	0.576	0.455	-0.434	-0.548	-0.405	0.421	0.365	-0.614	-0.236	-0.354	-0.456	0.528	-0.493
BR38	-0.933	-0.972	0.986	-0.966	-0.575	-0.967	0.612	-0.906	-0.943	0.937	0.97	0.972	0.955	0.97	0.703	-0.959	0.983	-0.953	-0.984	-0.937	0.97	-0.959	-0.258	-0.982	-0.86	0.157	0.953	-0.98	0.55	-0.909	-0.971	0.331	-0.679	-0.428	0.912	0.918	0.892	0.945	-0.945	-0.953	-0.909	0.945	0.954	-0.729	-0.603	-0.898	-0.978	0.991	-0.978
BR39	0.927	0.965	-0.981	0.956	0.583	0.952	-0.636	0.885	0.947	-0.88	-0.983	-0.977	-0.98	-0.99	-0.825	0.952	-0.974	0.922	0.972	0.943	-0.982	0.972	0.377	0.976	0.818	-0.135	-0.966	0.972	-0.507	0.954	0.962	-0.443	0.654	0.478	-0.946	-0.923	-0.869	-0.929	0.965	0.923	0.876	-0.974	-0.966	0.715	0.574	0.952	0.966	-0.969	0.949
BR40	0.911	0.954	-0.93	0.964	0.715	0.959	-0.471	0.944	0.913	-0.858	-0.977	-0.938	-0.981	-0.971	-0.76	0.967	-0.936	0.955	0.954	0.933	-0.965	0.968	0.464	0.958	0.8	-0.107	-0.96	0.954	-0.615	0.924	0.909	-0.487	0.614	0.311	-0.932	-0.9	-0.76	-0.843	0.915	0.951	0.865	-0.976	-0.926	0.786	0.546	0.99	0.936	-0.927	0.927
BR41	0.927	0.965	-0.9	0.963	0.809	0.966	-0.431	0.922	0.93	-0.914	-0.942	-0.954	-0.937	-0.932	-0.52	0.909	-0.947	0.916	0.948	0.867	-0.953	0.883	0.11	0.934	0.791	-0.287	-0.972	0.96	-0.702	0.768	0.931	-0.354	0.803	0.181	-0.911	-0.928	-0.797	-0.919	0.824	0.893	0.977	-0.941	-0.964	0.564	0.8	0.914	0.967	-0.894	0.972
BR42	-0.94	-0.997	0.981	-0.988	-0.655	-0.983	0.583	-0.934	-0.959	0.954	0.99	0.99	0.978	0.988	0.69	-0.978	0.991	-0.963	-0.997	-0.94	0.99	-0.975	-0.298	-0.994	-0.868	0.183	0.979	-0.996	0.584	-0.911	-0.981	0.362	-0.697	-0.388	0.937	0.94	0.855	0.946	-0.945	-0.953	-0.939	0.969	0.983	-0.698	-0.641	-0.935	-0.993	0.985	-0.988
BR43	-0.894	-0.928	0.896	-0.915	-0.654	-0.921	0.507	-0.852	-0.901	0.938	0.885	0.923	0.864	0.879	0.442	-0.863	0.931	-0.877	-0.924	-0.829	0.903	-0.837	0.029	-0.905	-0.811	0.29	0.907	-0.928	0.605	-0.723	-0.928	0.189	-0.795	-0.269	0.84	0.884	0.849	0.937	-0.811	-0.861	-0.954	0.862	0.925	-0.52	-0.776	-0.787	-0.944	0.904	-0.956
BR44	0.776	0.84	-0.823	0.856	0.63	0.848	-0.427	0.852	0.785	-0.71	-0.888	-0.826	-0.902	-0.884	-0.799	0.886	-0.813	0.86	0.841	0.84	-0.864	0.896	0.626	0.856	0.686	-0.04	-0.856	0.841	-0.555	0.886	0.777	-0.593	0.422	0.281	-0.852	-0.797	-0.609	-0.694	0.832	0.854	0.704	-0.892	-0.808	0.774	0.353	0.946	0.811	-0.813	0.796
BR45	0.766	0.846	-0.722	0.832	0.847	0.831	-0.31	0.796	0.791	-0.815	-0.791	-0.826	-0.785	-0.778	-0.288	0.761	-0.797	0.761	0.803	0.683	-0.81	0.718	0.016	0.781	0.656	-0.392	-0.845	0.823	-0.68	0.565	0.793	-0.31	0.749	0.026	-0.782	-0.814	-0.6	-0.79	0.642	0.714	0.9	-0.79	-0.858	0.307	0.807	0.773	0.838	-0.716	0.842
Sample	Unaffected Littermates of Crouzon E17.5 sample
	BO1	BO2	BO3	BO4	BO5	BO6	BO7	BO8	BO9	BO10	BO11	BO12	BO13	BO14	BO15	BO16	BO17	BO18	BO19	BO20	BO21	BO22	BO23	BO24	BO25	BO26	BO27	BO28	BO29	BO30	BO31	BO32	BO33	BO34	BO35	BO36	BO37	BO38	BO39	BO40	BO41	BO42	BO43	BO44	BO45	BR1	BR2	BR3	BR4
BO1	1
BO2	0.978	1
BO3	-0.959	-0.98	1
BO4	0.974	0.993	-0.994	1
BO5	0.95	0.963	-0.966	0.978	1
BO6	0.98	0.994	-0.991	0.997	0.968	1
BO7	0.407	0.341	-0.248	0.315	0.356	0.335	1
BO8	0.973	0.993	-0.976	0.992	0.976	0.989	0.411	1
BO9	0.967	0.96	-0.94	0.96	0.932	0.965	0.512	0.967	1
BO10	-0.805	-0.881	0.898	-0.886	-0.879	-0.87	-0.007	-0.871	-0.736	1
BO11	-0.955	-0.989	0.992	-0.993	-0.961	-0.988	-0.232	-0.981	-0.931	0.92	1
BO12	-0.917	-0.969	0.984	-0.978	-0.945	-0.972	-0.162	-0.956	-0.897	0.934	0.988	1
BO13	-0.941	-0.979	0.985	-0.984	-0.962	-0.978	-0.189	-0.97	-0.897	0.949	0.994	0.987	1
BO14	-0.96	-0.993	0.981	-0.988	-0.958	-0.985	-0.264	-0.985	-0.926	0.924	0.995	0.977	0.993	1
BO15	0.835	0.852	-0.86	0.869	0.837	0.875	0.511	0.867	0.941	-0.615	-0.831	-0.827	-0.783	-0.805	1
BO16	0.976	0.985	-0.962	0.977	0.933	0.985	0.385	0.972	0.981	-0.804	-0.963	-0.942	-0.939	-0.962	0.901	1
BO17	-0.962	-0.988	0.993	-0.994	-0.969	-0.989	-0.253	-0.984	-0.927	0.921	0.997	0.984	0.995	0.994	-0.817	-0.956	1
BO18	0.978	0.989	-0.972	0.98	0.929	0.986	0.287	0.969	0.953	-0.853	-0.978	-0.955	-0.963	-0.98	0.842	0.989	-0.972	1
BO19	0.979	0.997	-0.989	0.997	0.973	0.996	0.316	0.991	0.956	-0.893	-0.992	-0.974	-0.985	-0.993	0.851	0.981	-0.993	0.987	1
BO20	0.959	0.937	-0.899	0.924	0.883	0.939	0.515	0.93	0.984	-0.675	-0.892	-0.852	-0.855	-0.894	0.91	0.977	-0.886	0.95	0.93	1
BO21	-0.95	-0.984	0.987	-0.989	-0.969	-0.982	-0.23	-0.979	-0.911	0.939	0.996	0.986	0.998	0.995	-0.799	-0.945	0.998	-0.964	-0.989	-0.866	1
BO22	0.973	0.995	-0.991	0.999	0.973	0.996	0.313	0.99	0.964	-0.88	-0.992	-0.978	-0.98	-0.987	0.876	0.984	-0.99	0.984	0.997	0.933	-0.985	1
BO23	0.942	0.961	-0.953	0.971	0.983	0.964	0.406	0.971	0.962	-0.827	-0.949	-0.931	-0.935	-0.942	0.904	0.955	-0.946	0.935	0.966	0.925	-0.943	0.974	1
BO24	0.982	0.998	-0.985	0.995	0.971	0.995	0.321	0.99	0.958	-0.886	-0.99	-0.969	-0.982	-0.992	0.848	0.983	-0.989	0.99	1	0.936	-0.985	0.997	0.966	1
BO25	0.855	0.85	-0.863	0.862	0.877	0.853	0.324	0.867	0.836	-0.82	-0.852	-0.814	-0.849	-0.854	0.733	0.829	-0.854	0.847	0.874	0.808	-0.85	0.858	0.87	0.874	1
BO26	0.462	0.387	-0.357	0.38	0.333	0.406	0.587	0.392	0.6	-0.012	-0.315	-0.262	-0.232	-0.299	0.678	0.521	-0.291	0.444	0.384	0.667	-0.25	0.402	0.463	0.396	0.465	1
BO27	-0.957	-0.989	0.98	-0.986	-0.958	-0.983	-0.255	-0.982	-0.916	0.928	0.994	0.977	0.995	0.999	-0.791	-0.952	0.996	-0.973	-0.989	-0.879	0.997	-0.983	-0.934	-0.987	-0.843	-0.263	1
BO28	0.985	0.998	-0.984	0.995	0.97	0.998	0.348	0.991	0.965	-0.869	-0.986	-0.966	-0.977	-0.988	0.86	0.987	-0.987	0.988	0.998	0.943	-0.982	0.996	0.966	0.998	0.853	0.401	-0.985	1
BO29	0.6	0.527	-0.409	0.488	0.562	0.5	0.818	0.558	0.614	-0.251	-0.413	-0.348	-0.399	-0.46	0.5	0.553	-0.435	0.486	0.512	0.653	-0.425	0.498	0.591	0.525	0.515	0.526	-0.444	0.536	1
BO30	0.981	0.995	-0.975	0.991	0.975	0.992	0.41	0.999	0.966	-0.867	-0.98	-0.954	-0.971	-0.985	0.858	0.976	-0.984	0.974	0.993	0.935	-0.979	0.99	0.968	0.993	0.862	0.391	-0.983	0.995	0.573	1
BO31	0.987	0.993	-0.967	0.986	0.958	0.988	0.406	0.987	0.979	-0.83	-0.971	-0.945	-0.953	-0.974	0.877	0.993	-0.97	0.985	0.99	0.965	-0.962	0.99	0.966	0.992	0.848	0.468	-0.967	0.993	0.593	0.99	1
BO32	0.603	0.504	-0.458	0.489	0.47	0.507	0.576	0.506	0.667	-0.171	-0.428	-0.352	-0.364	-0.43	0.632	0.605	-0.417	0.558	0.508	0.742	-0.381	0.509	0.56	0.524	0.634	0.93	-0.396	0.518	0.68	0.511	0.584	1
BO33	0.971	0.971	-0.948	0.96	0.907	0.972	0.355	0.951	0.97	-0.783	-0.947	-0.921	-0.922	-0.946	0.884	0.994	-0.937	0.989	0.968	0.98	-0.925	0.968	0.934	0.972	0.835	0.559	-0.934	0.974	0.537	0.956	0.98	0.647	1
BO34	0.993	0.988	-0.97	0.984	0.96	0.991	0.379	0.979	0.969	-0.833	-0.966	-0.943	-0.956	-0.97	0.859	0.988	-0.969	0.986	0.989	0.961	-0.961	0.986	0.96	0.992	0.857	0.457	-0.965	0.995	0.587	0.986	0.993	0.582	0.982	1
BO35	-0.431	-0.517	0.592	-0.549	-0.557	-0.515	0.308	-0.524	-0.316	0.82	0.612	0.639	0.666	0.606	-0.195	-0.382	0.629	-0.471	-0.541	-0.204	0.654	-0.522	-0.436	-0.524	-0.511	0.453	0.632	-0.503	0.184	-0.512	-0.432	0.302	-0.347	-0.437	1
BO36	-0.86	-0.898	0.923	-0.91	-0.914	-0.9	-0.093	-0.898	-0.776	0.974	0.93	0.925	0.961	0.935	-0.634	-0.824	0.941	-0.873	-0.915	-0.718	0.953	-0.897	-0.85	-0.909	-0.857	-0.059	0.944	-0.898	-0.313	-0.899	-0.853	-0.232	-0.808	-0.871	0.799	1
BO37	-0.796	-0.797	0.88	-0.837	-0.765	-0.838	0.045	-0.775	-0.779	0.727	0.848	0.846	0.83	0.806	-0.748	-0.807	0.837	-0.839	-0.819	-0.748	0.821	-0.831	-0.76	-0.815	-0.711	-0.363	0.807	-0.812	-0.043	-0.773	-0.778	-0.391	-0.822	-0.799	0.532	0.772	1
BO38	-0.912	-0.967	0.983	-0.976	-0.94	-0.969	-0.176	-0.957	-0.894	0.935	0.987	0.998	0.986	0.977	-0.823	-0.934	0.985	-0.948	-0.971	-0.842	0.987	-0.974	-0.922	-0.964	-0.808	-0.245	0.979	-0.962	-0.335	-0.954	-0.941	-0.332	-0.91	-0.935	0.661	0.926	0.841	1
BO39	0.932	0.926	-0.884	0.918	0.913	0.911	0.564	0.941	0.943	-0.732	-0.887	-0.854	-0.86	-0.895	0.844	0.92	-0.898	0.892	0.919	0.915	-0.885	0.92	0.915	0.919	0.796	0.474	-0.888	0.922	0.704	0.94	0.951	0.602	0.889	0.924	-0.362	-0.751	-0.622	-0.861	1
BO40	0.953	0.941	-0.94	0.954	0.969	0.941	0.366	0.948	0.921	-0.829	-0.931	-0.911	-0.925	-0.929	0.805	0.919	-0.945	0.915	0.953	0.884	-0.938	0.952	0.945	0.952	0.86	0.37	-0.926	0.948	0.604	0.951	0.954	0.54	0.896	0.95	-0.508	-0.859	-0.736	-0.909	0.954	1
BO41	0.971	0.969	-0.968	0.97	0.924	0.977	0.252	0.946	0.952	-0.814	-0.961	-0.942	-0.944	-0.953	0.86	0.983	-0.954	0.989	0.973	0.952	-0.943	0.976	0.937	0.976	0.836	0.491	-0.945	0.976	0.467	0.952	0.972	0.594	0.988	0.981	-0.422	-0.844	-0.878	-0.93	0.868	0.915	1
BO42	-0.952	-0.986	0.973	-0.984	-0.97	-0.976	-0.288	-0.985	-0.914	0.93	0.988	0.972	0.99	0.995	-0.789	-0.944	0.992	-0.959	-0.986	-0.871	0.995	-0.981	-0.945	-0.984	-0.846	-0.249	0.996	-0.981	-0.488	-0.985	-0.967	-0.392	-0.92	-0.961	0.632	0.941	0.767	0.974	-0.91	-0.943	-0.929	1
BO43	-0.9	-0.947	0.974	-0.96	-0.93	-0.954	-0.103	-0.938	-0.853	0.956	0.979	0.981	0.99	0.971	-0.755	-0.901	0.979	-0.934	-0.957	-0.8	0.984	-0.952	-0.895	-0.951	-0.822	-0.17	0.977	-0.946	-0.277	-0.937	-0.909	-0.279	-0.885	-0.917	0.727	0.969	0.864	0.982	-0.793	-0.875	-0.916	0.965	1
BO44	0.75	0.734	-0.731	0.758	0.793	0.732	0.407	0.75	0.789	-0.547	-0.714	-0.707	-0.679	-0.692	0.764	0.746	-0.722	0.696	0.742	0.748	-0.707	0.767	0.809	0.741	0.627	0.452	-0.681	0.74	0.601	0.744	0.783	0.555	0.707	0.749	-0.228	-0.541	-0.538	-0.705	0.874	0.877	0.725	-0.72	-0.603	1
BO45	0.913	0.899	-0.903	0.901	0.848	0.913	0.152	0.859	0.893	-0.722	-0.891	-0.877	-0.87	-0.876	0.817	0.936	-0.877	0.941	0.905	0.917	-0.864	0.914	0.877	0.912	0.756	0.53	-0.864	0.912	0.41	0.87	0.91	0.617	0.955	0.927	-0.307	-0.75	-0.877	-0.854	0.776	0.844	0.977	-0.84	-0.842	0.689	1
BR1	0.949	0.921	-0.894	0.916	0.874	0.924	0.524	0.919	0.966	-0.661	-0.88	-0.851	-0.842	-0.877	0.894	0.951	-0.885	0.92	0.915	0.964	-0.862	0.921	0.893	0.916	0.752	0.595	-0.868	0.926	0.634	0.924	0.954	0.674	0.939	0.942	-0.252	-0.698	-0.729	-0.852	0.959	0.919	0.92	-0.869	-0.785	0.836	0.868	1
BR2	0.979	0.997	-0.972	0.985	0.949	0.99	0.325	0.985	0.947	-0.881	-0.984	-0.96	-0.977	-0.993	0.823	0.981	-0.983	0.992	0.993	0.933	-0.98	0.987	0.942	0.995	0.847	0.374	-0.989	0.994	0.523	0.989	0.988	0.502	0.972	0.987	-0.517	-0.903	-0.793	-0.957	0.908	0.926	0.969	-0.982	-0.946	0.691	0.901	0.909	1
BR3	-0.907	-0.965	0.982	-0.978	-0.947	-0.971	-0.234	-0.965	-0.914	0.917	0.984	0.99	0.976	0.971	-0.867	-0.94	0.978	-0.943	-0.969	-0.857	0.979	-0.975	-0.943	-0.962	-0.825	-0.302	0.97	-0.961	-0.355	-0.958	-0.942	-0.365	-0.915	-0.933	0.623	0.913	0.839	0.992	-0.859	-0.896	-0.926	0.966	0.974	-0.698	-0.847	-0.849	-0.951	1
BR4	0.984	0.993	-0.98	0.988	0.964	0.99	0.301	0.983	0.94	-0.895	-0.985	-0.962	-0.983	-0.991	0.807	0.971	-0.989	0.987	0.996	0.921	-0.985	0.987	0.946	0.996	0.873	0.354	-0.989	0.994	0.518	0.988	0.983	0.501	0.963	0.989	-0.553	-0.926	-0.81	-0.958	0.905	0.947	0.97	-0.984	-0.955	0.706	0.903	0.903	0.995	-0.949	1
BR5	0.966	0.936	-0.924	0.934	0.918	0.929	0.3	0.927	0.897	-0.822	-0.924	-0.881	-0.917	-0.932	0.724	0.916	-0.936	0.94	0.945	0.889	-0.925	0.932	0.887	0.948	0.881	0.386	-0.928	0.939	0.561	0.935	0.944	0.593	0.915	0.948	-0.509	-0.866	-0.768	-0.878	0.911	0.96	0.931	-0.928	-0.871	0.762	0.871	0.9	0.939	-0.854	0.958
BR6	0.984	0.993	-0.987	0.992	0.957	0.992	0.313	0.986	0.954	-0.882	-0.989	-0.964	-0.978	-0.99	0.837	0.977	-0.991	0.99	0.996	0.93	-0.983	0.991	0.945	0.995	0.876	0.393	-0.987	0.993	0.491	0.988	0.986	0.522	0.968	0.985	-0.547	-0.91	-0.836	-0.964	0.917	0.947	0.973	-0.98	-0.953	0.725	0.903	0.921	0.992	-0.958	0.995
BR7	0.62	0.602	-0.443	0.516	0.47	0.548	0.473	0.563	0.588	-0.349	-0.5	-0.44	-0.484	-0.561	0.418	0.637	-0.49	0.622	0.559	0.685	-0.488	0.541	0.519	0.579	0.383	0.409	-0.542	0.588	0.716	0.585	0.629	0.533	0.652	0.621	0.122	-0.354	-0.182	-0.422	0.591	0.475	0.574	-0.54	-0.391	0.334	0.567	0.601	0.634	-0.414	0.586
BR8	0.994	0.986	-0.959	0.977	0.945	0.981	0.408	0.98	0.963	-0.822	-0.962	-0.93	-0.948	-0.971	0.832	0.978	-0.969	0.979	0.983	0.951	-0.959	0.977	0.935	0.984	0.83	0.423	-0.968	0.987	0.592	0.986	0.992	0.559	0.966	0.989	-0.456	-0.859	-0.772	-0.93	0.95	0.953	0.961	-0.966	-0.905	0.758	0.892	0.956	0.986	-0.92	0.985
BR9	0.934	0.941	-0.863	0.899	0.851	0.913	0.422	0.918	0.908	-0.759	-0.893	-0.851	-0.876	-0.921	0.76	0.948	-0.886	0.948	0.923	0.936	-0.881	0.912	0.872	0.931	0.773	0.464	-0.908	0.932	0.65	0.928	0.948	0.602	0.949	0.94	-0.31	-0.768	-0.637	-0.843	0.886	0.847	0.913	-0.903	-0.816	0.637	0.86	0.888	0.954	-0.837	0.931
BR10	-0.825	-0.879	0.935	-0.909	-0.9	-0.892	-0.019	-0.876	-0.772	0.952	0.928	0.954	0.947	0.91	-0.695	-0.816	0.937	-0.85	-0.899	-0.693	0.944	-0.897	-0.842	-0.887	-0.783	-0.056	0.92	-0.879	-0.199	-0.872	-0.839	-0.174	-0.787	-0.846	0.808	0.949	0.827	0.959	-0.762	-0.873	-0.839	0.92	0.964	-0.654	-0.756	-0.73	-0.866	0.938	-0.891
BR11	-0.95	-0.984	0.99	-0.99	-0.966	-0.985	-0.245	-0.981	-0.919	0.926	0.996	0.985	0.995	0.993	-0.815	-0.948	0.998	-0.964	-0.987	-0.871	0.998	-0.985	-0.941	-0.983	-0.839	-0.263	0.996	-0.982	-0.41	-0.98	-0.961	-0.379	-0.926	-0.96	0.647	0.945	0.837	0.987	-0.883	-0.93	-0.944	0.992	0.985	-0.699	-0.863	-0.868	-0.978	0.983	-0.982
BR12	-0.914	-0.953	0.977	-0.964	-0.934	-0.959	-0.108	-0.941	-0.865	0.954	0.981	0.976	0.989	0.975	-0.758	-0.913	0.979	-0.948	-0.964	-0.822	0.982	-0.958	-0.905	-0.961	-0.865	-0.225	0.977	-0.953	-0.307	-0.941	-0.919	-0.35	-0.905	-0.93	0.7	0.971	0.872	0.973	-0.797	-0.885	-0.934	0.964	0.995	-0.606	-0.867	-0.792	-0.954	0.966	-0.965
BR13	-0.931	-0.968	0.992	-0.984	-0.961	-0.977	-0.247	-0.972	-0.914	0.925	0.987	0.983	0.986	0.977	-0.836	-0.933	0.99	-0.946	-0.976	-0.855	0.989	-0.976	-0.938	-0.97	-0.86	-0.282	0.981	-0.968	-0.373	-0.968	-0.944	-0.378	-0.911	-0.944	0.664	0.946	0.854	0.987	-0.869	-0.921	-0.929	0.976	0.984	-0.693	-0.842	-0.856	-0.958	0.989	-0.966
BR14	-0.952	-0.99	0.987	-0.992	-0.964	-0.989	-0.297	-0.989	-0.935	0.914	0.994	0.985	0.99	0.993	-0.844	-0.961	0.994	-0.968	-0.99	-0.891	0.994	-0.989	-0.95	-0.986	-0.835	-0.303	0.994	-0.987	-0.447	-0.987	-0.971	-0.403	-0.939	-0.966	0.603	0.927	0.812	0.987	-0.899	-0.926	-0.944	0.991	0.974	-0.705	-0.861	-0.885	-0.984	0.987	-0.981
BR15	0.851	0.771	-0.719	0.738	0.664	0.769	0.289	0.724	0.776	-0.51	-0.718	-0.661	-0.697	-0.737	0.598	0.818	-0.72	0.835	0.763	0.856	-0.696	0.749	0.674	0.778	0.619	0.537	-0.726	0.784	0.541	0.75	0.801	0.686	0.856	0.827	-0.104	-0.582	-0.667	-0.642	0.708	0.715	0.847	-0.696	-0.642	0.52	0.869	0.818	0.8	-0.613	0.796
BR16	0.981	0.982	-0.948	0.964	0.911	0.976	0.385	0.965	0.966	-0.803	-0.955	-0.923	-0.934	-0.963	0.852	0.992	-0.95	0.993	0.975	0.972	-0.939	0.97	0.926	0.979	0.83	0.501	-0.954	0.981	0.561	0.971	0.987	0.61	0.992	0.985	-0.389	-0.83	-0.789	-0.917	0.912	0.904	0.976	-0.942	-0.894	0.695	0.924	0.942	0.987	-0.916	0.975
BR17	-0.959	-0.988	0.991	-0.994	-0.973	-0.989	-0.273	-0.987	-0.929	0.923	0.995	0.985	0.995	0.994	-0.824	-0.955	0.999	-0.968	-0.992	-0.884	0.998	-0.989	-0.95	-0.989	-0.853	-0.286	0.996	-0.987	-0.448	-0.986	-0.97	-0.408	-0.934	-0.969	0.628	0.943	0.823	0.986	-0.9	-0.944	-0.948	0.994	0.978	-0.719	-0.867	-0.883	-0.982	0.981	-0.987
BR18	0.964	0.963	-0.965	0.967	0.906	0.975	0.36	0.954	0.975	-0.772	-0.954	-0.933	-0.923	-0.942	0.913	0.982	-0.949	0.974	0.962	0.96	-0.931	0.969	0.923	0.962	0.802	0.528	-0.936	0.968	0.455	0.956	0.97	0.584	0.977	0.966	-0.403	-0.806	-0.873	-0.932	0.899	0.9	0.975	-0.919	-0.9	0.734	0.927	0.956	0.957	-0.936	0.95
BR19	0.977	0.997	-0.986	0.994	0.957	0.993	0.313	0.987	0.959	-0.883	-0.991	-0.972	-0.978	-0.991	0.854	0.985	-0.989	0.991	0.997	0.936	-0.983	0.995	0.955	0.997	0.866	0.405	-0.986	0.994	0.499	0.988	0.992	0.525	0.973	0.986	-0.527	-0.897	-0.822	-0.97	0.925	0.947	0.975	-0.981	-0.948	0.746	0.908	0.926	0.993	-0.966	0.992
BR20	0.924	0.918	-0.851	0.883	0.813	0.902	0.482	0.896	0.941	-0.659	-0.865	-0.823	-0.826	-0.879	0.844	0.958	-0.853	0.939	0.898	0.974	-0.836	0.898	0.861	0.907	0.739	0.624	-0.862	0.912	0.627	0.903	0.941	0.7	0.963	0.926	-0.18	-0.675	-0.681	-0.815	0.888	0.821	0.92	-0.85	-0.767	0.672	0.884	0.935	0.923	-0.821	0.895
BR21	-0.946	-0.981	0.989	-0.989	-0.971	-0.982	-0.249	-0.981	-0.913	0.937	0.993	0.985	0.996	0.991	-0.809	-0.941	0.998	-0.957	-0.986	-0.862	0.999	-0.983	-0.943	-0.982	-0.852	-0.251	0.994	-0.979	-0.421	-0.98	-0.958	-0.373	-0.918	-0.957	0.661	0.954	0.822	0.988	-0.886	-0.936	-0.936	0.993	0.984	-0.705	-0.85	-0.862	-0.975	0.983	-0.981
BR22	0.98	0.993	-0.993	0.996	0.959	0.996	0.29	0.983	0.958	-0.877	-0.991	-0.976	-0.979	-0.987	0.859	0.983	-0.991	0.99	0.996	0.932	-0.984	0.996	0.952	0.995	0.855	0.399	-0.983	0.995	0.47	0.985	0.987	0.511	0.972	0.987	-0.534	-0.9	-0.855	-0.973	0.912	0.948	0.982	-0.976	-0.956	0.745	0.922	0.927	0.988	-0.968	0.991
BR23	0.935	0.923	-0.936	0.932	0.881	0.926	0.216	0.906	0.916	-0.786	-0.928	-0.901	-0.898	-0.913	0.817	0.933	-0.923	0.947	0.934	0.906	-0.905	0.937	0.885	0.935	0.854	0.505	-0.902	0.924	0.415	0.905	0.935	0.633	0.938	0.928	-0.453	-0.801	-0.87	-0.897	0.881	0.923	0.957	-0.891	-0.867	0.787	0.924	0.915	0.916	-0.883	0.927
BR24	0.978	0.989	-0.987	0.992	0.948	0.993	0.337	0.983	0.97	-0.85	-0.984	-0.965	-0.965	-0.978	0.883	0.986	-0.983	0.987	0.99	0.945	-0.972	0.992	0.949	0.989	0.851	0.445	-0.974	0.99	0.48	0.983	0.988	0.542	0.975	0.983	-0.5	-0.874	-0.85	-0.965	0.926	0.942	0.977	-0.966	-0.939	0.755	0.912	0.945	0.983	-0.964	0.982
BR25	0.828	0.807	-0.732	0.769	0.702	0.8	0.586	0.785	0.854	-0.503	-0.727	-0.714	-0.692	-0.744	0.801	0.866	-0.729	0.817	0.783	0.899	-0.708	0.783	0.746	0.788	0.564	0.61	-0.731	0.809	0.682	0.801	0.847	0.642	0.861	0.839	-0.018	-0.52	-0.524	-0.707	0.843	0.74	0.802	-0.726	-0.624	0.657	0.767	0.914	0.809	-0.704	0.777
BR26	0.392	0.332	-0.229	0.276	0.171	0.325	0.509	0.292	0.474	0.102	-0.228	-0.188	-0.157	-0.241	0.488	0.465	-0.206	0.395	0.29	0.588	-0.172	0.306	0.287	0.308	0.075	0.73	-0.216	0.337	0.484	0.311	0.402	0.64	0.495	0.389	0.564	0.077	-0.194	-0.172	0.386	0.216	0.411	-0.19	-0.085	0.282	0.476	0.549	0.344	-0.188	0.284
BR27	-0.942	-0.981	0.972	-0.98	-0.963	-0.976	-0.293	-0.982	-0.908	0.93	0.985	0.972	0.99	0.991	-0.794	-0.938	0.989	-0.952	-0.98	-0.861	0.993	-0.974	-0.936	-0.976	-0.83	-0.23	0.994	-0.977	-0.458	-0.982	-0.956	-0.352	-0.912	-0.954	0.643	0.949	0.775	0.975	-0.883	-0.916	-0.919	0.994	0.975	-0.668	-0.826	-0.851	-0.978	0.973	-0.978
BR28	0.97	0.991	-0.98	0.988	0.956	0.984	0.313	0.987	0.947	-0.899	-0.989	-0.964	-0.977	-0.991	0.832	0.97	-0.987	0.983	0.993	0.919	-0.983	0.988	0.948	0.992	0.893	0.388	-0.986	0.986	0.496	0.985	0.983	0.522	0.958	0.974	-0.562	-0.912	-0.808	-0.964	0.923	0.945	0.959	-0.984	-0.948	0.731	0.881	0.907	0.988	-0.961	0.989
BR29	0.683	0.668	-0.537	0.6	0.53	0.631	0.662	0.647	0.731	-0.334	-0.564	-0.523	-0.515	-0.601	0.661	0.735	-0.554	0.68	0.627	0.802	-0.536	0.624	0.605	0.639	0.443	0.637	-0.578	0.655	0.742	0.66	0.717	0.67	0.736	0.687	0.176	-0.327	-0.281	-0.517	0.745	0.571	0.64	-0.58	-0.423	0.53	0.607	0.783	0.676	-0.524	0.623
BR30	0.989	0.992	-0.966	0.983	0.949	0.987	0.406	0.986	0.968	-0.834	-0.97	-0.944	-0.955	-0.977	0.852	0.985	-0.974	0.983	0.988	0.953	-0.965	0.984	0.945	0.989	0.831	0.425	-0.973	0.992	0.579	0.991	0.996	0.547	0.971	0.99	-0.461	-0.863	-0.775	-0.943	0.95	0.949	0.964	-0.971	-0.915	0.757	0.893	0.955	0.99	-0.937	0.986
BR31	0.98	0.992	-0.952	0.974	0.934	0.98	0.393	0.979	0.963	-0.832	-0.965	-0.937	-0.949	-0.976	0.844	0.989	-0.963	0.988	0.983	0.959	-0.956	0.979	0.941	0.986	0.827	0.443	-0.969	0.988	0.586	0.984	0.994	0.564	0.98	0.987	-0.429	-0.849	-0.755	-0.933	0.935	0.926	0.965	-0.965	-0.905	0.728	0.902	0.939	0.993	-0.929	0.982
BR32	0.518	0.436	-0.319	0.371	0.307	0.421	0.64	0.409	0.551	-0.068	-0.315	-0.26	-0.268	-0.353	0.487	0.543	-0.31	0.49	0.409	0.672	-0.281	0.396	0.391	0.427	0.363	0.771	-0.325	0.442	0.719	0.433	0.506	0.805	0.582	0.512	0.441	-0.112	-0.166	-0.241	0.512	0.366	0.483	-0.312	-0.177	0.315	0.5	0.613	0.46	-0.252	0.423
BR33	0.967	0.97	-0.931	0.948	0.886	0.965	0.367	0.947	0.952	-0.781	-0.941	-0.91	-0.92	-0.95	0.842	0.986	-0.933	0.987	0.959	0.967	-0.922	0.956	0.906	0.965	0.79	0.498	-0.941	0.969	0.539	0.956	0.973	0.591	0.99	0.974	-0.358	-0.808	-0.786	-0.903	0.881	0.869	0.971	-0.924	-0.883	0.652	0.929	0.927	0.978	-0.902	0.962
BR34	0.976	0.979	-0.954	0.967	0.914	0.977	0.378	0.962	0.974	-0.795	-0.954	-0.931	-0.929	-0.955	0.885	0.996	-0.948	0.99	0.975	0.978	-0.935	0.975	0.935	0.978	0.835	0.538	-0.944	0.979	0.551	0.967	0.989	0.633	0.996	0.985	-0.372	-0.814	-0.805	-0.924	0.921	0.916	0.982	-0.934	-0.889	0.739	0.936	0.957	0.978	-0.924	0.968
BR35	-0.419	-0.494	0.601	-0.555	-0.609	-0.515	0.291	-0.512	-0.334	0.771	0.593	0.641	0.649	0.566	-0.279	-0.373	0.613	-0.432	-0.53	-0.204	0.638	-0.528	-0.498	-0.511	-0.489	0.41	0.593	-0.497	0.147	-0.501	-0.423	0.293	-0.327	-0.437	0.929	0.765	0.558	0.652	-0.359	-0.549	-0.426	0.605	0.707	-0.362	-0.339	-0.26	-0.474	0.628	-0.524
BR36	-0.883	-0.94	0.928	-0.935	-0.92	-0.929	-0.227	-0.939	-0.829	0.947	0.95	0.95	0.969	0.963	-0.701	-0.875	0.96	-0.899	-0.937	-0.772	0.97	-0.926	-0.873	-0.931	-0.762	-0.072	0.972	-0.931	-0.399	-0.94	-0.902	-0.205	-0.841	-0.899	0.721	0.95	0.706	0.957	-0.837	-0.872	-0.852	0.976	0.961	-0.607	-0.744	-0.781	-0.94	0.944	-0.94
BR37	-0.711	-0.732	0.813	-0.796	-0.83	-0.768	-0.24	-0.767	-0.754	0.681	0.769	0.797	0.757	0.723	-0.795	-0.71	0.782	-0.679	-0.757	-0.649	0.774	-0.784	-0.81	-0.743	-0.659	-0.256	0.73	-0.747	-0.285	-0.753	-0.736	-0.282	-0.661	-0.724	0.53	0.698	0.722	0.805	-0.759	-0.832	-0.711	0.751	0.754	-0.84	-0.643	-0.736	-0.684	0.815	-0.715
BR38	-0.869	-0.941	0.941	-0.94	-0.914	-0.926	-0.097	-0.93	-0.829	0.976	0.969	0.967	0.977	0.97	-0.718	-0.886	0.961	-0.92	-0.944	-0.778	0.973	-0.939	-0.889	-0.94	-0.827	-0.146	0.97	-0.927	-0.311	-0.924	-0.902	-0.278	-0.865	-0.891	0.73	0.951	0.776	0.969	-0.807	-0.865	-0.884	0.969	0.973	-0.618	-0.801	-0.755	-0.938	0.96	-0.938
BR39	0.921	0.925	-0.849	0.889	0.874	0.893	0.333	0.897	0.867	-0.781	-0.882	-0.847	-0.879	-0.91	0.697	0.917	-0.88	0.923	0.913	0.892	-0.881	0.903	0.879	0.922	0.76	0.366	-0.898	0.919	0.67	0.91	0.933	0.553	0.913	0.929	-0.349	-0.783	-0.605	-0.832	0.877	0.882	0.9	-0.905	-0.809	0.704	0.863	0.853	0.934	-0.814	0.924
BR40	0.975	0.958	-0.966	0.963	0.929	0.963	0.234	0.943	0.915	-0.856	-0.959	-0.931	-0.952	-0.957	0.772	0.944	-0.966	0.97	0.969	0.903	-0.955	0.96	0.902	0.97	0.879	0.386	-0.955	0.964	0.462	0.95	0.956	0.551	0.946	0.968	-0.546	-0.899	-0.859	-0.926	0.882	0.946	0.969	-0.943	-0.927	0.719	0.917	0.903	0.962	-0.906	0.979
BR41	0.96	0.98	-0.964	0.971	0.905	0.98	0.308	0.962	0.958	-0.827	-0.971	-0.95	-0.947	-0.969	0.872	0.988	-0.96	0.992	0.974	0.95	-0.95	0.976	0.922	0.976	0.812	0.469	-0.961	0.977	0.446	0.964	0.975	0.543	0.986	0.97	-0.446	-0.842	-0.847	-0.946	0.88	0.881	0.978	-0.943	-0.926	0.671	0.928	0.921	0.982	-0.949	0.968
BR42	-0.945	-0.985	0.978	-0.986	-0.967	-0.979	-0.279	-0.985	-0.914	0.931	0.991	0.98	0.992	0.994	-0.803	-0.944	0.994	-0.957	-0.985	-0.867	0.997	-0.981	-0.943	-0.981	-0.833	-0.243	0.996	-0.98	-0.456	-0.983	-0.963	-0.367	-0.918	-0.956	0.642	0.942	0.783	0.983	-0.899	-0.933	-0.928	0.998	0.973	-0.708	-0.838	-0.865	-0.979	0.978	-0.98
BR43	-0.894	-0.951	0.967	-0.963	-0.949	-0.949	-0.199	-0.956	-0.867	0.957	0.977	0.978	0.983	0.972	-0.776	-0.896	0.98	-0.916	-0.957	-0.797	0.986	-0.955	-0.914	-0.949	-0.83	-0.167	0.977	-0.944	-0.349	-0.949	-0.919	-0.281	-0.864	-0.909	0.733	0.955	0.794	0.986	-0.859	-0.91	-0.885	0.98	0.98	-0.688	-0.785	-0.81	-0.94	0.981	-0.947
BR44	0.78	0.742	-0.814	0.778	0.724	0.767	-0.083	0.714	0.716	-0.683	-0.786	-0.768	-0.767	-0.751	0.613	0.746	-0.786	0.792	0.772	0.703	-0.765	0.775	0.696	0.772	0.732	0.353	-0.748	0.755	0.135	0.716	0.746	0.493	0.766	0.761	-0.509	-0.718	-0.905	-0.762	0.659	0.789	0.835	-0.723	-0.768	0.654	0.841	0.733	0.74	-0.727	0.777
BR45	0.916	0.944	-0.911	0.921	0.831	0.938	0.301	0.915	0.923	-0.769	-0.925	-0.904	-0.897	-0.928	0.846	0.965	-0.907	0.967	0.929	0.934	-0.897	0.93	0.864	0.932	0.744	0.494	-0.917	0.936	0.416	0.918	0.938	0.539	0.97	0.93	-0.363	-0.774	-0.806	-0.9	0.826	0.8	0.947	-0.891	-0.876	0.583	0.907	0.887	0.951	-0.904	0.923
Sample	Apert Mutant E17.5 mice
	BO1	BO2	BO3	BO4	BO5	BO6	BO7	BO8	BO9	BO10	BO11	BO12	BO13	BO14	BO15	BO16	BO17	BO18	BO19	BO20	BO21	BO22	BO23	BO24	BO25	BO26	BO27	BO28	BO29	BO30	BO31	BO32	BO33	BO34	BO35	BO36	BO37	BO38	BO39	BO40	BO41	BO42	BO43	BO44	BO45	BR1	BR2	BR3	BR4
BO1	1
BO2	0.964	1
BO3	-0.968	-0.972	1
BO4	0.964	0.999	-0.97	1
BO5	0.84	0.884	-0.813	0.897	1
BO6	0.974	0.987	-0.987	0.987	0.885	1
BO7	-0.385	-0.396	0.405	-0.376	-0.237	-0.352	1
BO8	0.989	0.969	-0.959	0.975	0.879	0.976	-0.302	1
BO9	0.832	0.925	-0.846	0.926	0.816	0.877	-0.174	0.878	1
BO10	-0.956	-0.946	0.976	-0.941	-0.807	-0.967	0.54	-0.929	-0.765	1
BO11	-0.969	-0.996	0.977	-0.996	-0.885	-0.989	0.436	-0.969	-0.895	0.962	1
BO12	-0.957	-0.995	0.966	-0.993	-0.888	-0.982	0.451	-0.96	-0.902	0.958	0.997	1
BO13	-0.98	-0.986	0.985	-0.988	-0.887	-0.996	0.38	-0.983	-0.87	0.97	0.992	0.986	1
BO14	-0.98	-0.993	0.986	-0.992	-0.865	-0.993	0.423	-0.977	-0.885	0.973	0.997	0.993	0.996	1
BO15	-0.816	-0.873	0.873	-0.861	-0.732	-0.858	0.736	-0.775	-0.693	0.921	0.893	0.897	0.859	0.88	1
BO16	0.976	0.996	-0.965	0.996	0.883	0.982	-0.389	0.98	0.917	-0.941	-0.993	-0.99	-0.985	-0.991	-0.851	1
BO17	-0.968	-0.99	0.993	-0.988	-0.848	-0.993	0.413	-0.964	-0.882	0.972	0.993	0.988	0.993	0.997	0.888	-0.982	1
BO18	0.984	0.951	-0.971	0.955	0.852	0.982	-0.281	0.98	0.817	-0.947	-0.958	-0.943	-0.982	-0.971	-0.787	0.956	-0.967	1
BO19	0.978	0.991	-0.99	0.991	0.877	0.998	-0.397	0.976	0.876	-0.973	-0.995	-0.989	-0.998	-0.998	-0.877	0.987	-0.997	0.978	1
BO20	0.942	0.953	-0.918	0.959	0.864	0.947	-0.129	0.972	0.938	-0.85	-0.938	-0.93	-0.946	-0.942	-0.686	0.961	-0.933	0.945	0.942	1
BO21	-0.972	-0.995	0.985	-0.994	-0.881	-0.995	0.412	-0.973	-0.89	0.969	0.998	0.995	0.997	0.999	0.884	-0.99	0.997	-0.968	-0.999	-0.941	1
BO22	0.963	0.999	-0.971	1	0.895	0.988	-0.392	0.972	0.921	-0.945	-0.998	-0.996	-0.989	-0.993	-0.871	0.994	-0.99	0.954	0.992	0.953	-0.996	1
BO23	0.8	0.873	-0.8	0.885	0.974	0.866	-0.32	0.834	0.801	-0.796	-0.88	-0.882	-0.865	-0.85	-0.791	0.859	-0.842	0.815	0.864	0.813	-0.87	0.888	1
BO24	0.975	0.989	-0.987	0.99	0.882	0.998	-0.378	0.975	0.875	-0.967	-0.994	-0.986	-0.997	-0.995	-0.871	0.984	-0.996	0.98	0.999	0.944	-0.997	0.991	0.872	1
BO25	0.941	0.968	-0.977	0.97	0.857	0.974	-0.457	0.939	0.836	-0.962	-0.982	-0.973	-0.979	-0.977	-0.907	0.957	-0.984	0.946	0.982	0.892	-0.983	0.974	0.871	0.984	1
BO26	0.256	0.376	-0.305	0.398	0.464	0.367	0.478	0.349	0.544	-0.154	-0.356	-0.345	-0.352	-0.325	-0.101	0.356	-0.349	0.355	0.348	0.512	-0.356	0.395	0.493	0.378	0.375	1
BO27	-0.984	-0.993	0.983	-0.992	-0.876	-0.993	0.41	-0.982	-0.884	0.97	0.995	0.991	0.996	0.999	0.87	-0.994	0.993	-0.974	-0.997	-0.947	0.997	-0.992	-0.853	-0.994	-0.972	-0.32	1
BO28	0.971	0.991	-0.989	0.99	0.875	0.996	-0.42	0.968	0.875	-0.974	-0.996	-0.99	-0.995	-0.997	-0.894	0.984	-0.998	0.97	0.999	0.931	-0.998	0.992	0.869	0.998	0.985	0.342	-0.995	1
BO29	-0.593	-0.575	0.511	-0.574	-0.548	-0.537	0.782	-0.557	-0.398	0.629	0.617	0.637	0.582	0.599	0.701	-0.59	0.562	-0.511	-0.572	-0.425	0.59	-0.589	-0.595	-0.565	-0.595	0.14	0.594	-0.577	1
BO30	0.975	0.974	-0.984	0.97	0.804	0.969	-0.452	0.965	0.867	-0.961	-0.972	-0.963	-0.97	-0.981	-0.863	0.975	-0.978	0.948	0.977	0.92	-0.975	0.968	0.781	0.97	0.952	0.226	-0.981	0.976	-0.548	1
BO31	0.95	0.997	-0.97	0.995	0.865	0.98	-0.367	0.958	0.941	-0.931	-0.989	-0.986	-0.975	-0.985	-0.862	0.99	-0.986	0.939	0.983	0.953	-0.988	0.994	0.858	0.981	0.961	0.405	-0.984	0.985	-0.523	0.972	1
BO32	-0.015	0.168	-0.131	0.179	0.175	0.14	0.423	0.07	0.39	0.042	-0.131	-0.117	-0.1	-0.096	-0.026	0.117	-0.148	0.072	0.124	0.232	-0.132	0.175	0.263	0.146	0.176	0.81	-0.081	0.136	0.421	0.072	0.228	1
BO33	0.679	0.779	-0.77	0.781	0.681	0.788	0.138	0.726	0.846	-0.651	-0.748	-0.741	-0.755	-0.749	-0.543	0.752	-0.779	0.748	0.766	0.829	-0.765	0.775	0.667	0.775	0.739	0.721	-0.744	0.764	0.004	0.712	0.813	0.627	1
BO34	0.715	0.78	-0.822	0.763	0.466	0.759	-0.35	0.707	0.778	-0.76	-0.755	-0.755	-0.741	-0.774	-0.709	0.756	-0.8	0.694	0.765	0.713	-0.768	0.759	0.463	0.75	0.742	0.163	-0.762	0.771	-0.201	0.835	0.813	0.27	0.74	1
BO35	-0.942	-0.957	0.97	-0.954	-0.856	-0.974	0.525	-0.927	-0.792	0.991	0.972	0.971	0.975	0.975	0.933	-0.945	0.976	-0.942	-0.978	-0.855	0.977	-0.96	-0.861	-0.975	-0.974	-0.225	0.971	-0.982	0.644	-0.948	-0.942	-0.03	-0.678	-0.733	1
BO36	-0.963	-0.963	0.985	-0.959	-0.825	-0.975	0.505	-0.943	-0.803	0.993	0.974	0.969	0.979	0.982	0.913	-0.961	0.982	-0.953	-0.982	-0.879	0.979	-0.961	-0.806	-0.976	-0.974	-0.213	0.981	-0.983	0.594	-0.974	-0.952	-0.015	-0.694	-0.779	0.984	1
BO37	-0.811	-0.895	0.832	-0.884	-0.732	-0.839	0.657	-0.797	-0.837	0.852	0.892	0.909	0.84	0.877	0.916	-0.88	0.871	-0.75	-0.857	-0.755	0.876	-0.89	-0.779	-0.847	-0.846	-0.146	0.868	-0.871	0.724	-0.866	-0.891	-0.069	-0.563	-0.754	0.871	0.848	1
BO38	-0.947	-0.984	0.985	-0.98	-0.822	-0.982	0.424	-0.944	-0.887	0.964	0.986	0.985	0.982	0.989	0.893	-0.973	0.996	-0.947	-0.987	-0.92	0.99	-0.983	-0.822	-0.985	-0.979	-0.362	0.983	-0.988	0.556	-0.966	-0.983	-0.17	-0.791	-0.823	0.967	0.976	0.88	1
BO39	0.945	0.962	-0.946	0.955	0.791	0.937	-0.562	0.93	0.861	-0.944	-0.959	-0.958	-0.939	-0.961	-0.897	0.962	-0.952	0.895	0.95	0.874	-0.954	0.954	0.784	0.939	0.922	0.139	-0.96	0.954	-0.639	0.982	0.957	0.014	0.633	0.818	-0.937	-0.95	-0.935	-0.943	1
BO40	0.987	0.98	-0.991	0.981	0.856	0.994	-0.398	0.982	0.854	-0.976	-0.987	-0.978	-0.996	-0.995	-0.861	0.979	-0.993	0.986	0.996	0.938	-0.993	0.982	0.837	0.995	0.976	0.31	-0.994	0.994	-0.576	0.98	0.971	0.08	0.738	0.761	-0.975	-0.981	-0.839	-0.979	0.949	1
BO41	0.817	0.9	-0.849	0.907	0.856	0.891	-0.006	0.87	0.941	-0.761	-0.879	-0.879	-0.88	-0.871	-0.646	0.888	-0.878	0.856	0.879	0.943	-0.884	0.902	0.829	0.886	0.851	0.703	-0.872	0.873	-0.28	0.816	0.913	0.468	0.938	0.688	-0.794	-0.802	-0.7	-0.882	0.761	0.853	1
BO42	-0.984	-0.99	0.987	-0.989	-0.866	-0.994	0.416	-0.979	-0.871	0.973	0.996	0.989	0.997	0.999	0.878	-0.989	0.996	-0.978	-0.998	-0.941	0.997	-0.991	-0.853	-0.997	-0.98	-0.333	0.998	-0.997	0.6	-0.978	-0.981	-0.096	-0.743	-0.756	0.975	0.981	0.864	0.986	-0.954	-0.997	-0.865	1
BO43	-0.892	-0.971	0.941	-0.973	-0.9	-0.961	0.348	-0.912	-0.912	0.909	0.969	0.972	0.958	0.958	0.87	-0.955	0.965	-0.904	-0.963	-0.912	0.97	-0.974	-0.907	-0.964	-0.966	-0.496	0.954	-0.966	0.507	-0.916	-0.973	-0.31	-0.837	-0.752	0.938	0.934	0.855	0.969	-0.893	-0.939	-0.933	0.953	1
BO44	0.937	0.876	-0.92	0.876	0.72	0.914	-0.427	0.906	0.691	-0.928	-0.897	-0.879	-0.916	-0.914	-0.803	0.877	-0.913	0.943	0.916	0.828	-0.905	0.882	0.725	0.919	0.895	0.178	-0.909	0.915	-0.621	0.898	0.857	-0.064	0.582	0.648	-0.917	-0.901	-0.761	-0.89	0.87	0.94	0.689	-0.928	-0.795	1
BO45	0.609	0.733	-0.701	0.734	0.62	0.721	0.166	0.66	0.845	-0.57	-0.697	-0.694	-0.689	-0.691	-0.493	0.706	-0.721	0.67	0.702	0.789	-0.708	0.728	0.616	0.712	0.679	0.77	-0.684	0.701	0.03	0.649	0.773	0.687	0.986	0.714	-0.6	-0.621	-0.549	-0.743	0.581	0.667	0.921	-0.682	-0.798	0.496	1
BR1	0.953	0.932	-0.966	0.926	0.717	0.944	-0.372	0.941	0.828	-0.945	-0.93	-0.926	-0.947	-0.955	-0.79	0.935	-0.955	0.94	0.947	0.905	-0.944	0.924	0.669	0.938	0.906	0.202	-0.953	0.94	-0.487	0.965	0.929	0.005	0.722	0.854	-0.916	-0.951	-0.798	-0.953	0.928	0.959	0.802	-0.949	-0.868	0.896	0.658	1
BR2	0.983	0.993	-0.975	0.995	0.891	0.989	-0.363	0.989	0.904	-0.95	-0.992	-0.987	-0.993	-0.993	-0.839	0.997	-0.986	0.971	0.992	0.965	-0.992	0.993	0.86	0.99	0.964	0.358	-0.997	0.988	-0.568	0.978	0.986	0.112	0.758	0.752	-0.953	-0.968	-0.852	-0.974	0.954	0.988	0.891	-0.992	-0.954	0.887	0.702	0.944	1
BR3	-0.92	-0.971	0.963	-0.971	-0.85	-0.977	0.354	-0.924	-0.885	0.936	0.975	0.973	0.97	0.972	0.875	-0.953	0.982	-0.94	-0.976	-0.915	0.979	-0.975	-0.869	-0.98	-0.971	-0.461	0.964	-0.979	0.534	-0.925	-0.971	-0.257	-0.827	-0.763	0.957	0.942	0.86	0.985	-0.899	-0.964	-0.908	0.972	0.975	-0.889	-0.781	-0.905	-0.954	1
BR4	0.996	0.979	-0.978	0.98	0.861	0.986	-0.408	0.991	0.856	-0.967	-0.985	-0.977	-0.992	-0.992	-0.845	0.985	-0.983	0.982	0.99	0.944	-0.987	0.98	0.832	0.987	0.961	0.279	-0.994	0.985	-0.612	0.981	0.966	0.023	0.699	0.735	-0.962	-0.974	-0.844	-0.966	0.957	0.995	0.839	-0.994	-0.922	0.935	0.631	0.956	0.991	-0.943	1
BR5	0.912	0.823	-0.899	0.822	0.715	0.875	-0.475	0.878	0.593	-0.931	-0.844	-0.825	-0.882	-0.87	-0.777	0.832	-0.862	0.902	0.877	0.758	-0.859	0.822	0.667	0.869	0.853	-0.033	-0.875	0.872	-0.538	0.898	0.799	-0.213	0.488	0.653	-0.9	-0.915	-0.67	-0.829	0.859	0.904	0.593	-0.877	-0.745	0.903	0.366	0.886	0.859	-0.782	0.903
BR6	0.982	0.977	-0.993	0.975	0.843	0.991	-0.448	0.969	0.835	-0.989	-0.984	-0.976	-0.991	-0.992	-0.888	0.975	-0.991	0.976	0.994	0.914	-0.99	0.976	0.825	0.99	0.973	0.251	-0.992	0.993	-0.58	0.984	0.967	0.047	0.72	0.779	-0.983	-0.992	-0.853	-0.979	0.959	0.996	0.828	-0.993	-0.935	0.933	0.646	0.96	0.982	-0.957	0.99
BR7	0.154	0.101	-0.061	0.09	-0.06	0.045	0.139	0.17	0.254	-0.015	-0.047	-0.062	-0.055	-0.084	0.174	0.149	-0.047	0.058	0.046	0.229	-0.051	0.068	-0.227	0.018	-0.082	-0.22	-0.105	0.022	0.121	0.181	0.114	-0.255	0.058	0.313	0.063	-0.054	-0.07	-0.052	0.19	0.063	0.094	-0.055	0.032	-0.053	0.083	0.269	0.14	0.069	0.121
BR8	0.946	0.902	-0.859	0.908	0.849	0.905	-0.252	0.951	0.812	-0.855	-0.905	-0.904	-0.92	-0.913	-0.681	0.928	-0.885	0.93	0.905	0.933	-0.904	0.905	0.781	0.905	0.844	0.329	-0.923	0.89	-0.627	0.868	0.877	-0.086	0.622	0.538	-0.849	-0.864	-0.735	-0.865	0.844	0.91	0.816	-0.916	-0.826	0.861	0.571	0.872	0.93	-0.853	0.937
BR9	0.897	0.909	-0.877	0.901	0.71	0.874	-0.291	0.903	0.906	-0.829	-0.883	-0.885	-0.875	-0.897	-0.693	0.923	-0.883	0.848	0.878	0.917	-0.883	0.892	0.637	0.865	0.809	0.238	-0.903	0.87	-0.423	0.925	0.915	0.063	0.718	0.839	-0.802	-0.862	-0.807	-0.883	0.915	0.877	0.818	-0.882	-0.829	0.743	0.692	0.929	0.915	-0.82	0.896
BR10	-0.874	-0.947	0.896	-0.953	-0.933	-0.935	0.362	-0.902	-0.881	0.882	0.953	0.961	0.943	0.936	0.845	-0.935	0.934	-0.883	-0.939	-0.892	0.95	-0.958	-0.942	-0.943	-0.949	-0.508	0.933	-0.94	0.614	-0.87	-0.937	-0.243	-0.756	-0.631	0.923	0.902	0.84	0.935	-0.856	-0.915	-0.908	0.932	0.979	-0.783	-0.72	-0.819	-0.936	0.951	-0.907
BR11	-0.958	-0.973	0.951	-0.977	-0.901	-0.982	0.312	-0.966	-0.873	0.932	0.979	0.975	0.984	0.978	0.826	-0.97	0.974	-0.973	-0.981	-0.95	0.981	-0.979	-0.891	-0.986	-0.961	-0.453	0.977	-0.977	0.591	-0.924	-0.96	-0.149	-0.772	-0.663	0.949	0.939	0.822	0.963	-0.893	-0.975	-0.904	0.982	0.952	-0.91	-0.718	-0.902	-0.974	0.977	-0.971
BR12	-0.932	-0.975	0.953	-0.978	-0.88	-0.977	0.262	-0.949	-0.915	0.913	0.974	0.972	0.975	0.972	0.814	-0.967	0.975	-0.952	-0.975	-0.958	0.978	-0.979	-0.87	-0.979	-0.958	-0.52	0.969	-0.972	0.506	-0.921	-0.974	-0.257	-0.849	-0.733	0.932	0.931	0.821	0.976	-0.883	-0.962	-0.95	0.971	0.976	-0.862	-0.808	-0.91	-0.969	0.987	-0.95
BR13	-0.949	-0.963	0.951	-0.967	-0.882	-0.978	0.292	-0.956	-0.862	0.929	0.971	0.967	0.98	0.972	0.818	-0.96	0.971	-0.971	-0.976	-0.944	0.976	-0.971	-0.871	-0.982	-0.959	-0.471	0.97	-0.972	0.567	-0.914	-0.952	-0.161	-0.788	-0.669	0.945	0.936	0.802	0.965	-0.875	-0.97	-0.908	0.976	0.95	-0.908	-0.734	-0.906	-0.965	0.979	-0.962
BR14	-0.939	-0.973	0.942	-0.977	-0.894	-0.973	0.285	-0.953	-0.901	0.911	0.976	0.974	0.975	0.971	0.817	-0.969	0.97	-0.954	-0.973	-0.955	0.976	-0.979	-0.886	-0.978	-0.956	-0.51	0.969	-0.969	0.562	-0.913	-0.966	-0.212	-0.809	-0.682	0.931	0.926	0.826	0.967	-0.882	-0.96	-0.934	0.972	0.966	-0.874	-0.769	-0.894	-0.969	0.981	-0.955
BR15	-0.673	-0.744	0.768	-0.748	-0.691	-0.784	0.24	-0.674	-0.624	0.746	0.768	0.759	0.77	0.755	0.753	-0.704	0.788	-0.757	-0.778	-0.667	0.776	-0.762	-0.778	-0.796	-0.829	-0.58	0.736	-0.788	0.399	-0.66	-0.744	-0.407	-0.74	-0.511	0.796	0.737	0.626	0.796	-0.61	-0.759	-0.754	0.768	0.821	-0.751	-0.697	-0.638	-0.711	0.873	-0.707
BR16	0.992	0.949	-0.95	0.951	0.833	0.96	-0.354	0.99	0.831	-0.94	-0.953	-0.946	-0.972	-0.968	-0.771	0.965	-0.952	0.974	0.963	0.944	-0.958	0.949	0.776	0.958	0.919	0.246	-0.974	0.952	-0.597	0.96	0.931	-0.055	0.66	0.701	-0.924	-0.947	-0.787	-0.933	0.928	0.975	0.814	-0.969	-0.874	0.919	0.589	0.959	0.975	-0.898	0.989
BR17	-0.946	-0.993	0.966	-0.993	-0.896	-0.986	0.373	-0.953	-0.91	0.942	0.993	0.992	0.984	0.987	0.879	-0.984	0.988	-0.95	-0.988	-0.941	0.992	-0.995	-0.895	-0.99	-0.976	-0.438	0.985	-0.99	0.568	-0.948	-0.989	-0.21	-0.804	-0.746	0.96	0.958	0.877	0.985	-0.929	-0.974	-0.917	0.986	0.986	-0.871	-0.76	-0.909	-0.982	0.988	-0.965
BR18	0.982	0.915	-0.954	0.916	0.768	0.943	-0.365	0.968	0.765	-0.946	-0.924	-0.91	-0.954	-0.948	-0.761	0.929	-0.938	0.971	0.946	0.904	-0.936	0.915	0.712	0.941	0.908	0.176	-0.951	0.936	-0.554	0.956	0.899	-0.089	0.632	0.721	-0.918	-0.945	-0.741	-0.916	0.91	0.968	0.757	-0.952	-0.833	0.942	0.545	0.967	0.947	-0.875	0.974
BR19	0.983	0.989	-0.987	0.99	0.876	0.996	-0.385	0.985	0.878	-0.97	-0.993	-0.987	-0.999	-0.998	-0.858	0.988	-0.994	0.98	0.998	0.95	-0.997	0.99	0.853	0.997	0.977	0.341	-0.998	0.995	-0.577	0.978	0.98	0.1	0.755	0.76	-0.972	-0.98	-0.848	-0.984	0.949	0.997	0.878	-0.997	-0.955	0.916	0.691	0.956	0.995	-0.968	0.994
BR20	0.91	0.84	-0.855	0.838	0.658	0.845	-0.223	0.909	0.779	-0.822	-0.827	-0.821	-0.856	-0.86	-0.589	0.869	-0.84	0.874	0.846	0.888	-0.839	0.829	0.551	0.834	0.766	0.135	-0.87	0.828	-0.418	0.893	0.833	-0.123	0.61	0.74	-0.775	-0.838	-0.666	-0.825	0.851	0.868	0.727	-0.853	-0.729	0.8	0.549	0.939	0.88	-0.753	0.893
BR21	-0.948	-0.984	0.959	-0.986	-0.898	-0.986	0.328	-0.958	-0.898	0.934	0.987	0.984	0.985	0.983	0.85	-0.977	0.983	-0.961	-0.985	-0.949	0.988	-0.988	-0.894	-0.989	-0.971	-0.47	0.981	-0.984	0.568	-0.933	-0.977	-0.201	-0.805	-0.709	0.954	0.947	0.846	0.978	-0.905	-0.974	-0.923	0.984	0.976	-0.887	-0.758	-0.906	-0.978	0.988	-0.966
BR22	0.989	0.966	-0.983	0.967	0.841	0.983	-0.372	0.988	0.842	-0.967	-0.97	-0.961	-0.988	-0.984	-0.819	0.97	-0.978	0.984	0.985	0.94	-0.979	0.966	0.803	0.981	0.955	0.27	-0.986	0.979	-0.556	0.981	0.955	0.033	0.715	0.761	-0.957	-0.972	-0.807	-0.961	0.943	0.994	0.835	-0.985	-0.912	0.931	0.637	0.97	0.984	-0.934	0.994
BR23	0.657	0.564	-0.712	0.56	0.379	0.633	-0.35	0.626	0.376	-0.709	-0.575	-0.547	-0.627	-0.617	-0.549	0.556	-0.633	0.661	0.631	0.506	-0.605	0.557	0.345	0.619	0.619	-0.19	-0.615	0.631	-0.196	0.712	0.563	-0.114	0.376	0.688	-0.661	-0.686	-0.432	-0.603	0.654	0.674	0.351	-0.622	-0.49	0.701	0.246	0.724	0.598	-0.539	0.65
BR24	0.984	0.978	-0.994	0.979	0.849	0.994	-0.38	0.981	0.855	-0.973	-0.983	-0.973	-0.995	-0.992	-0.852	0.976	-0.992	0.986	0.995	0.94	-0.991	0.979	0.828	0.994	0.975	0.319	-0.992	0.992	-0.547	0.982	0.971	0.099	0.753	0.775	-0.97	-0.981	-0.827	-0.979	0.945	0.999	0.858	-0.994	-0.939	0.933	0.68	0.963	0.987	-0.961	0.992
BR25	0.961	0.941	-0.961	0.946	0.812	0.951	-0.412	0.967	0.819	-0.944	-0.954	-0.947	-0.97	-0.965	-0.811	0.946	-0.96	0.953	0.962	0.911	-0.96	0.948	0.79	0.96	0.96	0.297	-0.962	0.955	-0.618	0.954	0.927	0.039	0.664	0.726	-0.938	-0.953	-0.794	-0.95	0.915	0.973	0.81	-0.966	-0.9	0.911	0.596	0.946	0.96	-0.918	0.972
BR26	0.638	0.521	-0.638	0.515	0.251	0.552	-0.258	0.62	0.42	-0.616	-0.519	-0.506	-0.572	-0.575	-0.377	0.543	-0.572	0.601	0.562	0.543	-0.547	0.508	0.153	0.542	0.519	-0.196	-0.576	0.545	-0.211	0.675	0.519	-0.255	0.316	0.691	-0.533	-0.616	-0.381	-0.562	0.614	0.612	0.347	-0.568	-0.405	0.602	0.234	0.765	0.575	-0.447	0.619
BR27	-0.92	-0.955	0.912	-0.96	-0.898	-0.955	0.268	-0.934	-0.883	0.887	0.959	0.959	0.957	0.952	0.801	-0.952	0.948	-0.938	-0.953	-0.94	0.958	-0.963	-0.894	-0.961	-0.935	-0.532	0.95	-0.95	0.578	-0.88	-0.945	-0.205	-0.79	-0.623	0.913	0.901	0.81	0.944	-0.852	-0.939	-0.925	0.954	0.951	-0.86	-0.755	-0.859	-0.95	0.968	-0.935
BR28	0.98	0.99	-0.985	0.99	0.879	0.997	-0.397	0.979	0.877	-0.972	-0.994	-0.99	-0.998	-0.998	-0.872	0.987	-0.995	0.979	0.999	0.944	-0.998	0.992	0.864	0.998	0.976	0.339	-0.997	0.997	-0.589	0.974	0.981	0.103	0.756	0.755	-0.977	-0.978	-0.863	-0.985	0.95	0.996	0.876	-0.998	-0.956	0.924	0.693	0.948	0.992	-0.976	0.992
BR29	-0.348	-0.351	0.251	-0.365	-0.526	-0.344	0.308	-0.34	-0.222	0.325	0.395	0.399	0.367	0.353	0.409	-0.357	0.326	-0.354	-0.354	-0.291	0.365	-0.382	-0.605	-0.375	-0.391	-0.285	0.352	-0.359	0.72	-0.216	-0.302	0.1	-0.038	0.234	0.392	0.296	0.381	0.307	-0.264	-0.34	-0.271	0.376	0.357	-0.425	-0.035	-0.127	-0.339	0.395	-0.36
BR30	0.969	0.945	-0.966	0.946	0.812	0.962	-0.261	0.976	0.858	-0.925	-0.938	-0.927	-0.962	-0.957	-0.746	0.953	-0.952	0.965	0.959	0.952	-0.951	0.941	0.746	0.953	0.913	0.296	-0.963	0.949	-0.42	0.97	0.943	0.083	0.766	0.799	-0.907	-0.945	-0.749	-0.936	0.918	0.967	0.856	-0.955	-0.891	0.87	0.692	0.97	0.969	-0.898	0.967
BR31	0.965	0.982	-0.978	0.98	0.824	0.977	-0.332	0.971	0.917	-0.94	-0.973	-0.97	-0.976	-0.983	-0.816	0.983	-0.981	0.954	0.979	0.961	-0.979	0.976	0.785	0.973	0.942	0.34	-0.984	0.974	-0.484	0.982	0.984	0.141	0.8	0.84	-0.931	-0.961	-0.843	-0.978	0.951	0.976	0.894	-0.977	-0.941	0.865	0.749	0.974	0.986	-0.945	0.974
BR32	0.316	0.219	-0.346	0.205	-0.124	0.226	-0.257	0.287	0.175	-0.324	-0.21	-0.202	-0.244	-0.268	-0.16	0.234	-0.272	0.255	0.244	0.218	-0.234	0.198	-0.196	0.218	0.214	-0.398	-0.261	0.233	-0.035	0.403	0.23	-0.272	0.073	0.605	-0.228	-0.321	-0.2	-0.281	0.372	0.295	0.036	-0.253	-0.101	0.307	0.026	0.509	0.254	-0.145	0.3
BR33	0.689	0.706	-0.773	0.693	0.443	0.698	-0.333	0.684	0.674	-0.721	-0.682	-0.676	-0.689	-0.71	-0.619	0.698	-0.726	0.654	0.704	0.656	-0.7	0.684	0.392	0.684	0.677	0.008	-0.708	0.705	-0.135	0.81	0.733	0.128	0.618	0.937	-0.675	-0.748	-0.627	-0.732	0.778	0.712	0.583	-0.692	-0.663	0.572	0.563	0.818	0.71	-0.637	0.697
BR34	-0.08	-0.074	0.002	-0.087	-0.216	-0.1	-0.109	-0.086	-0.029	0.044	0.108	0.118	0.114	0.089	0.038	-0.075	0.076	-0.146	-0.091	-0.114	0.099	-0.104	-0.271	-0.118	-0.099	-0.402	0.081	-0.085	0.37	0.087	-0.036	0.025	-0.041	0.379	0.099	0.007	0.041	0.079	0.087	-0.083	-0.168	0.109	0.103	-0.218	-0.064	0.046	-0.065	0.197	-0.087
BR35	-0.73	-0.832	0.8	-0.839	-0.867	-0.832	0.34	-0.75	-0.742	0.775	0.844	0.835	0.82	0.81	0.832	-0.799	0.827	-0.769	-0.832	-0.734	0.836	-0.846	-0.94	-0.845	-0.881	-0.549	0.803	-0.847	0.469	-0.75	-0.832	-0.438	-0.726	-0.532	0.84	0.79	0.743	0.819	-0.735	-0.8	-0.802	0.818	0.905	-0.695	-0.684	-0.629	-0.799	0.875	-0.767
BR36	-0.898	-0.961	0.926	-0.966	-0.928	-0.953	0.354	-0.914	-0.879	0.895	0.965	0.958	0.95	0.946	0.868	-0.949	0.95	-0.909	-0.956	-0.903	0.959	-0.968	-0.946	-0.962	-0.967	-0.508	0.945	-0.96	0.539	-0.904	-0.959	-0.306	-0.79	-0.668	0.93	0.919	0.834	0.941	-0.883	-0.933	-0.905	0.949	0.982	-0.812	-0.746	-0.821	-0.948	0.958	-0.921
BR37	-0.723	-0.829	0.745	-0.831	-0.844	-0.816	0.277	-0.739	-0.788	0.738	0.832	0.841	0.801	0.803	0.776	-0.803	0.807	-0.755	-0.809	-0.761	0.822	-0.84	-0.905	-0.822	-0.807	-0.564	0.795	-0.82	0.553	-0.697	-0.823	-0.335	-0.723	-0.477	0.805	0.737	0.795	0.809	-0.713	-0.774	-0.827	0.805	0.869	-0.711	-0.71	-0.632	-0.785	0.885	-0.758
BR38	-0.914	-0.983	0.958	-0.983	-0.875	-0.97	0.309	-0.933	-0.94	0.908	0.974	0.972	0.963	0.967	0.847	-0.969	0.975	-0.921	-0.971	-0.943	0.976	-0.982	-0.873	-0.971	-0.961	-0.494	0.965	-0.972	0.461	-0.942	-0.99	-0.324	-0.865	-0.802	0.928	0.936	0.855	0.977	-0.914	-0.951	-0.945	0.962	0.992	-0.813	-0.828	-0.9	-0.968	0.976	-0.937
BR39	0.977	0.973	-0.967	0.971	0.813	0.974	-0.356	0.974	0.885	-0.947	-0.972	-0.971	-0.979	-0.985	-0.812	0.978	-0.978	0.965	0.977	0.954	-0.977	0.971	0.776	0.973	0.936	0.317	-0.984	0.97	-0.571	0.964	0.965	0.047	0.747	0.779	-0.936	-0.956	-0.843	-0.974	0.938	0.979	0.868	-0.981	-0.919	0.908	0.696	0.976	0.98	-0.948	0.982
BR40	0.961	0.905	-0.959	0.901	0.712	0.934	-0.442	0.936	0.742	-0.962	-0.916	-0.905	-0.941	-0.943	-0.803	0.912	-0.939	0.948	0.939	0.862	-0.929	0.902	0.67	0.931	0.906	0.103	-0.941	0.932	-0.555	0.957	0.892	-0.107	0.621	0.783	-0.93	-0.954	-0.771	-0.926	0.92	0.96	0.721	-0.944	-0.826	0.943	0.534	0.981	0.927	-0.878	0.959
BR41	0.868	0.894	-0.907	0.885	0.669	0.871	-0.367	0.871	0.863	-0.857	-0.873	-0.871	-0.868	-0.889	-0.751	0.894	-0.891	0.829	0.879	0.858	-0.88	0.878	0.62	0.863	0.842	0.186	-0.889	0.876	-0.355	0.943	0.909	0.139	0.73	0.932	-0.829	-0.888	-0.799	-0.895	0.921	0.878	0.78	-0.873	-0.843	0.732	0.687	0.934	0.895	-0.822	0.876
BR42	-0.954	-0.961	0.946	-0.965	-0.882	-0.977	0.274	-0.962	-0.862	0.925	0.967	0.963	0.979	0.97	0.801	-0.959	0.967	-0.975	-0.974	-0.95	0.973	-0.968	-0.866	-0.979	-0.948	-0.46	0.969	-0.968	0.566	-0.913	-0.949	-0.141	-0.781	-0.661	0.939	0.93	0.796	0.958	-0.875	-0.97	-0.905	0.974	0.939	-0.914	-0.725	-0.908	-0.965	0.973	-0.964
BR43	-0.807	-0.924	0.87	-0.926	-0.877	-0.894	0.331	-0.834	-0.9	0.822	0.917	0.917	0.884	0.89	0.848	-0.901	0.901	-0.816	-0.897	-0.852	0.908	-0.927	-0.911	-0.902	-0.917	-0.557	0.886	-0.907	0.448	-0.852	-0.935	-0.443	-0.83	-0.711	0.867	0.859	0.839	0.906	-0.842	-0.861	-0.909	0.885	0.975	-0.692	-0.812	-0.759	-0.892	0.924	-0.841
BR44	0.811	0.675	-0.778	0.67	0.483	0.743	-0.368	0.767	0.466	-0.814	-0.694	-0.681	-0.752	-0.744	-0.589	0.69	-0.736	0.805	0.741	0.656	-0.721	0.672	0.416	0.73	0.684	-0.156	-0.745	0.729	-0.471	0.773	0.65	-0.365	0.372	0.607	-0.757	-0.774	-0.54	-0.71	0.729	0.789	0.451	-0.75	-0.551	0.875	0.256	0.851	0.72	-0.656	0.793
BR45	0.63	0.654	-0.704	0.637	0.384	0.632	-0.326	0.621	0.648	-0.653	-0.622	-0.619	-0.618	-0.648	-0.569	0.649	-0.66	0.578	0.638	0.604	-0.636	0.626	0.324	0.613	0.595	-0.055	-0.649	0.639	-0.096	0.76	0.684	0.099	0.568	0.92	-0.603	-0.684	-0.61	-0.668	0.745	0.642	0.527	-0.626	-0.598	0.491	0.525	0.764	0.653	-0.564	0.634
Sample	Crouzon Mutant E17.5 mice
	BO1	BO2	BO3	BO4	BO5	BO6	BO7	BO8	BO9	BO10	BO11	BO12	BO13	BO14	BO15	BO16	BO17	BO18	BO19	BO20	BO21	BO22	BO23	BO24	BO25	BO26	BO27	BO28	BO29	BO30	BO31	BO32	BO33	BO34	BO35	BO36	BO37	BO38	BO39	BO40	BO41	BO42	BO43	BO44	BO45	BR1	BR2	BR3	BR4
BO1	1
BO2	0.953	1
BO3	-0.836	-0.935	1
BO4	0.957	0.997	-0.934	1
BO5	0.954	0.961	-0.877	0.975	1
BO6	0.942	0.991	-0.952	0.993	0.971	1
BO7	-0.016	-0.115	0.425	-0.115	-0.066	-0.197	1
BO8	0.957	0.978	-0.87	0.984	0.973	0.964	0.04	1
BO9	0.944	0.946	-0.775	0.947	0.937	0.913	0.196	0.975	1
BO10	-0.782	-0.886	0.972	-0.872	-0.773	-0.889	0.48	-0.791	-0.7	1
BO11	-0.905	-0.983	0.981	-0.979	-0.93	-0.988	0.268	-0.934	-0.874	0.944	1
BO12	-0.88	-0.968	0.972	-0.96	-0.903	-0.971	0.282	-0.902	-0.854	0.945	0.992	1
BO13	-0.887	-0.968	0.989	-0.964	-0.912	-0.977	0.318	-0.91	-0.841	0.958	0.997	0.993	1
BO14	-0.905	-0.98	0.976	-0.971	-0.909	-0.977	0.261	-0.924	-0.869	0.955	0.997	0.992	0.995	1
BO15	0.347	0.246	0.043	0.271	0.346	0.178	0.797	0.418	0.522	0.162	-0.085	-0.031	-0.027	-0.067	1
BO16	0.965	0.988	-0.882	0.989	0.97	0.972	0.001	0.996	0.975	-0.815	-0.946	-0.918	-0.921	-0.939	0.383	1
BO17	-0.914	-0.983	0.98	-0.979	-0.931	-0.989	0.283	-0.932	-0.872	0.946	0.999	0.991	0.996	0.996	-0.075	-0.946	1
BO18	0.965	0.977	-0.879	0.979	0.965	0.966	0.005	0.992	0.955	-0.81	-0.94	-0.905	-0.919	-0.934	0.36	0.989	-0.938	1
BO19	0.952	0.998	-0.948	0.998	0.964	0.995	-0.151	0.975	0.931	-0.897	-0.988	-0.971	-0.976	-0.983	0.218	0.983	-0.989	0.977	1
BO20	0.905	0.866	-0.649	0.872	0.889	0.827	0.364	0.938	0.973	-0.556	-0.766	-0.729	-0.725	-0.759	0.668	0.926	-0.763	0.922	0.851	1
BO21	-0.904	-0.978	0.982	-0.973	-0.922	-0.983	0.291	-0.921	-0.863	0.951	0.999	0.995	0.998	0.997	-0.055	-0.935	0.999	-0.928	-0.983	-0.748	1
BO22	0.961	0.996	-0.943	0.997	0.973	0.996	-0.15	0.975	0.932	-0.885	-0.984	-0.966	-0.973	-0.978	0.225	0.983	-0.985	0.979	0.998	0.855	-0.98	1
BO23	0.957	0.961	-0.895	0.964	0.973	0.974	-0.132	0.942	0.907	-0.817	-0.947	-0.932	-0.936	-0.937	0.211	0.95	-0.948	0.957	0.964	0.843	-0.944	0.977	1
BO24	0.962	0.996	-0.943	0.993	0.962	0.995	-0.166	0.967	0.926	-0.896	-0.985	-0.969	-0.974	-0.982	0.194	0.979	-0.988	0.975	0.997	0.844	-0.982	0.998	0.974	1
BO25	0.933	0.899	-0.754	0.89	0.831	0.853	0.099	0.907	0.914	-0.759	-0.834	-0.808	-0.809	-0.852	0.388	0.916	-0.845	0.909	0.89	0.884	-0.831	0.882	0.82	0.891	1
BO26	0.561	0.412	-0.082	0.409	0.443	0.336	0.773	0.539	0.653	-0.032	-0.249	-0.207	-0.193	-0.261	0.819	0.523	-0.251	0.533	0.383	0.785	-0.229	0.39	0.406	0.388	0.643	1
BO27	-0.891	-0.978	0.98	-0.971	-0.909	-0.977	0.271	-0.922	-0.866	0.955	0.997	0.995	0.996	0.998	-0.067	-0.935	0.996	-0.925	-0.981	-0.75	0.998	-0.975	-0.927	-0.977	-0.838	-0.233	1
BO28	0.94	0.994	-0.948	0.993	0.965	0.999	-0.173	0.967	0.921	-0.888	-0.988	-0.971	-0.975	-0.979	0.185	0.976	-0.988	0.97	0.996	0.836	-0.982	0.995	0.97	0.995	0.861	0.355	-0.978	1
BO29	0.374	0.217	0.106	0.23	0.305	0.157	0.836	0.343	0.505	0.192	-0.062	-0.061	-0.021	-0.065	0.814	0.315	-0.061	0.304	0.184	0.62	-0.055	0.201	0.247	0.184	0.387	0.838	-0.055	0.165	1
BO30	0.972	0.992	-0.901	0.995	0.979	0.985	-0.041	0.991	0.964	-0.832	-0.961	-0.939	-0.943	-0.954	0.323	0.993	-0.961	0.989	0.99	0.907	-0.954	0.992	0.97	0.988	0.903	0.48	-0.95	0.986	0.308	1
BO31	0.97	0.994	-0.895	0.993	0.966	0.979	-0.024	0.987	0.972	-0.838	-0.96	-0.943	-0.941	-0.957	0.328	0.995	-0.961	0.984	0.989	0.91	-0.954	0.99	0.963	0.988	0.917	0.498	-0.953	0.983	0.315	0.996	1
BO32	0.687	0.568	-0.29	0.569	0.556	0.487	0.607	0.669	0.756	-0.274	-0.427	-0.392	-0.383	-0.446	0.757	0.653	-0.435	0.649	0.545	0.836	-0.416	0.54	0.491	0.538	0.822	0.915	-0.429	0.499	0.76	0.618	0.635	1
BO33	0.946	0.96	-0.822	0.955	0.921	0.922	0.14	0.973	0.983	-0.774	-0.906	-0.891	-0.883	-0.911	0.448	0.974	-0.902	0.965	0.949	0.945	-0.898	0.947	0.913	0.942	0.931	0.607	-0.904	0.93	0.434	0.967	0.978	0.736	1
BO34	0.986	0.958	-0.832	0.966	0.968	0.943	0.049	0.974	0.971	-0.758	-0.906	-0.883	-0.886	-0.901	0.428	0.975	-0.909	0.968	0.953	0.934	-0.901	0.962	0.953	0.955	0.911	0.568	-0.893	0.941	0.436	0.981	0.979	0.696	0.968	1
BO35	-0.412	-0.551	0.794	-0.539	-0.446	-0.591	0.783	-0.407	-0.264	0.851	0.686	0.713	0.736	0.697	0.575	-0.428	0.687	-0.442	-0.58	-0.086	0.707	-0.57	-0.525	-0.58	-0.337	0.448	0.703	-0.579	0.564	-0.476	-0.469	0.206	-0.375	-0.379	1
BO36	-0.848	-0.939	0.981	-0.933	-0.867	-0.948	0.416	-0.857	-0.794	0.968	0.977	0.981	0.981	0.976	0.043	-0.882	0.98	-0.857	-0.945	-0.65	0.983	-0.939	-0.889	-0.944	-0.78	-0.1	0.981	-0.944	0.057	-0.899	-0.904	-0.319	-0.831	-0.842	0.767	1
BO37	-0.695	-0.789	0.901	-0.797	-0.752	-0.827	0.624	-0.702	-0.604	0.871	0.847	0.836	0.855	0.83	0.146	-0.731	0.857	-0.691	-0.803	-0.45	0.853	-0.799	-0.739	-0.801	-0.594	0.138	0.846	-0.811	0.25	-0.748	-0.738	-0.103	-0.615	-0.689	0.754	0.918	1
BO38	-0.83	-0.931	0.97	-0.919	-0.845	-0.935	0.35	-0.847	-0.792	0.962	0.975	0.99	0.984	0.981	0.062	-0.866	0.971	-0.856	-0.936	-0.651	0.981	-0.93	-0.891	-0.934	-0.761	-0.116	0.983	-0.936	0.012	-0.894	-0.899	-0.315	-0.847	-0.833	0.777	0.978	0.84	1
BO39	0.981	0.986	-0.871	0.984	0.965	0.969	-0.004	0.983	0.973	-0.816	-0.943	-0.923	-0.921	-0.941	0.347	0.992	-0.946	0.982	0.98	0.919	-0.937	0.983	0.964	0.983	0.929	0.539	-0.933	0.972	0.335	0.99	0.995	0.662	0.975	0.98	-0.436	-0.884	-0.713	-0.872	1
BO40	0.976	0.961	-0.858	0.968	0.973	0.958	0	0.969	0.945	-0.788	-0.925	-0.908	-0.912	-0.919	0.323	0.964	-0.928	0.973	0.963	0.902	-0.922	0.97	0.97	0.966	0.896	0.52	-0.912	0.956	0.362	0.98	0.972	0.646	0.951	0.974	-0.453	-0.852	-0.671	-0.854	0.977	1
BO41	0.947	0.981	-0.884	0.977	0.942	0.955	0.032	0.98	0.967	-0.832	-0.948	-0.934	-0.931	-0.95	0.359	0.981	-0.943	0.977	0.975	0.911	-0.941	0.974	0.942	0.968	0.904	0.511	-0.945	0.961	0.338	0.982	0.988	0.648	0.991	0.968	-0.473	-0.882	-0.684	-0.899	0.978	0.958	1
BO42	-0.916	-0.981	0.966	-0.975	-0.927	-0.984	0.258	-0.924	-0.881	0.935	0.994	0.996	0.992	0.994	-0.077	-0.94	0.995	-0.928	-0.983	-0.766	0.997	-0.982	-0.953	-0.985	-0.841	-0.263	0.994	-0.983	-0.105	-0.959	-0.962	-0.439	-0.909	-0.914	0.674	0.979	0.839	0.979	-0.949	-0.931	-0.947	1
BO43	-0.798	-0.911	0.992	-0.903	-0.827	-0.924	0.444	-0.829	-0.739	0.982	0.968	0.969	0.981	0.97	0.106	-0.844	0.965	-0.843	-0.922	-0.6	0.972	-0.915	-0.863	-0.917	-0.727	-0.034	0.974	-0.921	0.134	-0.869	-0.868	-0.25	-0.801	-0.796	0.832	0.977	0.884	0.983	-0.837	-0.819	-0.866	0.956	1
BO44	0.881	0.806	-0.694	0.822	0.897	0.832	0.027	0.833	0.805	-0.584	-0.767	-0.745	-0.756	-0.749	0.283	0.82	-0.772	0.857	0.815	0.803	-0.764	0.839	0.916	0.832	0.71	0.507	-0.732	0.823	0.388	0.852	0.827	0.516	0.789	0.863	-0.324	-0.666	-0.497	-0.677	0.849	0.921	0.801	-0.778	-0.638	1
BO45	0.954	0.95	-0.811	0.956	0.957	0.927	0.115	0.97	0.984	-0.728	-0.893	-0.876	-0.87	-0.886	0.484	0.97	-0.89	0.953	0.94	0.946	-0.886	0.947	0.933	0.935	0.88	0.575	-0.883	0.928	0.477	0.97	0.973	0.691	0.977	0.989	-0.338	-0.826	-0.66	-0.827	0.968	0.952	0.973	-0.902	-0.78	0.823	1
BR1	0.944	0.972	-0.87	0.966	0.928	0.941	-0.027	0.957	0.957	-0.83	-0.933	-0.918	-0.91	-0.933	0.362	0.975	-0.933	0.944	0.961	0.887	-0.927	0.96	0.921	0.959	0.908	0.49	-0.929	0.945	0.296	0.961	0.977	0.635	0.968	0.957	-0.454	-0.899	-0.743	-0.878	0.977	0.923	0.971	-0.939	-0.845	0.745	0.962	1
BR2	0.964	0.998	-0.934	0.997	0.966	0.993	-0.134	0.977	0.94	-0.885	-0.981	-0.961	-0.966	-0.976	0.239	0.988	-0.983	0.979	0.998	0.864	-0.976	0.998	0.967	0.998	0.905	0.415	-0.972	0.994	0.209	0.992	0.993	0.571	0.952	0.962	-0.551	-0.938	-0.796	-0.922	0.988	0.967	0.974	-0.979	-0.906	0.823	0.945	0.968	1
BR3	-0.84	-0.948	0.97	-0.939	-0.871	-0.956	0.294	-0.882	-0.822	0.947	0.983	0.989	0.986	0.984	0.017	-0.892	0.979	-0.889	-0.954	-0.696	0.985	-0.945	-0.899	-0.948	-0.786	-0.166	0.988	-0.959	-0.018	-0.919	-0.918	-0.361	-0.862	-0.844	0.731	0.965	0.823	0.985	-0.89	-0.881	-0.911	0.979	0.973	-0.708	-0.836	-0.872	-0.94	1
BR4	0.956	0.996	-0.946	0.994	0.958	0.994	-0.178	0.965	0.924	-0.903	-0.986	-0.972	-0.975	-0.983	0.187	0.976	-0.99	0.967	0.997	0.836	-0.984	0.995	0.962	0.998	0.898	0.372	-0.98	0.994	0.177	0.986	0.986	0.543	0.938	0.951	-0.587	-0.953	-0.818	-0.937	0.979	0.962	0.963	-0.987	-0.92	0.813	0.931	0.958	0.998	-0.953	1
BR5	0.931	0.978	-0.942	0.984	0.953	0.98	-0.196	0.959	0.903	-0.891	-0.969	-0.948	-0.959	-0.96	0.205	0.963	-0.975	0.951	0.983	0.818	-0.966	0.977	0.925	0.976	0.887	0.337	-0.965	0.977	0.147	0.97	0.963	0.544	0.911	0.929	-0.587	-0.94	-0.837	-0.907	0.955	0.947	0.936	-0.962	-0.906	0.785	0.907	0.931	0.982	-0.937	0.986
BR6	0.943	0.992	-0.959	0.991	0.952	0.993	-0.218	0.955	0.908	-0.919	-0.991	-0.979	-0.983	-0.987	0.154	0.967	-0.994	0.956	0.995	0.811	-0.99	0.993	0.955	0.994	0.883	0.326	-0.987	0.992	0.137	0.978	0.977	0.51	0.926	0.938	-0.624	-0.965	-0.838	-0.948	0.969	0.952	0.955	-0.99	-0.935	0.798	0.918	0.952	0.994	-0.962	0.998
BR7	0.105	0.005	0.252	0.011	0.032	-0.065	0.551	0.113	0.231	0.27	0.146	0.194	0.215	0.153	0.695	0.125	0.132	0.052	-0.029	0.331	0.168	-0.037	-0.095	-0.034	0.268	0.618	0.154	-0.055	0.478	0.033	0.063	0.583	0.126	0.11	0.645	0.174	0.155	0.291	0.113	0.008	0.021	0.138	0.322	-0.077	0.127	0.154	0.014	0.249	-0.018
BR8	0.966	0.99	-0.903	0.986	0.947	0.977	-0.097	0.964	0.951	-0.865	-0.963	-0.951	-0.944	-0.962	0.261	0.981	-0.968	0.96	0.985	0.87	-0.961	0.983	0.949	0.987	0.925	0.449	-0.959	0.979	0.268	0.984	0.991	0.611	0.956	0.965	-0.504	-0.93	-0.787	-0.912	0.988	0.953	0.967	-0.971	-0.879	0.79	0.952	0.977	0.991	-0.923	0.99
BR9	0.939	0.932	-0.767	0.931	0.916	0.898	0.126	0.954	0.974	-0.707	-0.858	-0.827	-0.818	-0.852	0.506	0.968	-0.861	0.936	0.917	0.945	-0.845	0.917	0.884	0.917	0.923	0.642	-0.845	0.904	0.416	0.939	0.954	0.741	0.952	0.947	-0.258	-0.797	-0.645	-0.758	0.967	0.909	0.932	-0.862	-0.72	0.76	0.948	0.969	0.933	-0.779	0.915
BR10	-0.793	-0.897	0.964	-0.888	-0.827	-0.916	0.385	-0.818	-0.732	0.948	0.955	0.966	0.972	0.958	0.14	-0.825	0.95	-0.842	-0.911	-0.603	0.961	-0.906	-0.882	-0.909	-0.706	-0.066	0.958	-0.915	0.081	-0.864	-0.858	-0.248	-0.797	-0.786	0.819	0.939	0.792	0.976	-0.831	-0.848	-0.861	0.949	0.974	-0.72	-0.767	-0.803	-0.891	0.977	-0.908
BR11	-0.924	-0.987	0.968	-0.982	-0.941	-0.992	0.236	-0.941	-0.888	0.929	0.997	0.99	0.992	0.994	-0.098	-0.952	0.997	-0.949	-0.991	-0.786	0.996	-0.989	-0.961	-0.991	-0.851	-0.29	0.993	-0.992	-0.104	-0.969	-0.968	-0.458	-0.916	-0.919	0.661	0.966	0.822	0.966	-0.956	-0.946	-0.953	0.996	0.952	-0.805	-0.902	-0.934	-0.986	0.979	-0.992
BR12	-0.868	-0.955	0.97	-0.951	-0.906	-0.968	0.268	-0.904	-0.835	0.93	0.985	0.984	0.989	0.982	-0.019	-0.908	0.981	-0.918	-0.965	-0.728	0.985	-0.961	-0.934	-0.961	-0.787	-0.209	0.983	-0.969	-0.044	-0.936	-0.929	-0.378	-0.876	-0.868	0.718	0.948	0.793	0.971	-0.908	-0.918	-0.925	0.978	0.963	-0.787	-0.854	-0.875	-0.951	0.989	-0.96
BR13	-0.883	-0.965	0.982	-0.961	-0.913	-0.976	0.295	-0.91	-0.841	0.945	0.994	0.991	0.997	0.991	-0.024	-0.918	0.991	-0.922	-0.973	-0.729	0.995	-0.97	-0.941	-0.971	-0.8	-0.202	0.992	-0.976	-0.036	-0.943	-0.938	-0.381	-0.882	-0.882	0.727	0.967	0.828	0.98	-0.918	-0.919	-0.931	0.988	0.974	-0.777	-0.866	-0.895	-0.962	0.99	-0.971
BR14	-0.921	-0.988	0.963	-0.981	-0.937	-0.988	0.202	-0.945	-0.896	0.922	0.996	0.988	0.99	0.994	-0.123	-0.956	0.993	-0.955	-0.99	-0.8	0.993	-0.989	-0.963	-0.99	-0.847	-0.313	0.991	-0.99	-0.121	-0.971	-0.972	-0.464	-0.928	-0.922	0.647	0.957	0.798	0.967	-0.958	-0.943	-0.965	0.992	0.95	-0.801	-0.911	-0.941	-0.984	0.976	-0.986
BR15	0.788	0.682	-0.473	0.678	0.654	0.642	0.174	0.679	0.772	-0.476	-0.588	-0.588	-0.554	-0.602	0.402	0.709	-0.613	0.657	0.659	0.736	-0.597	0.662	0.638	0.678	0.833	0.632	-0.592	0.643	0.569	0.704	0.726	0.766	0.724	0.768	-0.051	-0.584	-0.475	-0.534	0.751	0.7	0.67	-0.641	-0.445	0.563	0.742	0.738	0.694	-0.536	0.694
BR16	0.98	0.988	-0.887	0.986	0.961	0.97	-0.043	0.982	0.964	-0.837	-0.949	-0.926	-0.928	-0.947	0.336	0.993	-0.953	0.98	0.983	0.906	-0.943	0.985	0.956	0.985	0.933	0.512	-0.94	0.972	0.295	0.988	0.993	0.652	0.97	0.977	-0.463	-0.899	-0.744	-0.878	0.997	0.967	0.976	-0.951	-0.853	0.825	0.963	0.984	0.991	-0.891	0.982
BR17	-0.914	-0.982	0.972	-0.977	-0.931	-0.989	0.259	-0.931	-0.877	0.936	0.997	0.993	0.995	0.995	-0.072	-0.943	0.998	-0.939	-0.987	-0.769	0.998	-0.984	-0.955	-0.987	-0.839	-0.262	0.995	-0.989	-0.09	-0.964	-0.962	-0.435	-0.906	-0.911	0.677	0.972	0.835	0.975	-0.946	-0.935	-0.946	0.997	0.961	-0.788	-0.895	-0.925	-0.98	0.985	-0.988
BR18	0.971	0.986	-0.918	0.987	0.959	0.975	-0.129	0.973	0.934	-0.872	-0.961	-0.934	-0.944	-0.957	0.282	0.985	-0.965	0.974	0.986	0.868	-0.955	0.987	0.953	0.987	0.918	0.442	-0.951	0.974	0.209	0.981	0.983	0.601	0.949	0.964	-0.529	-0.922	-0.791	-0.891	0.986	0.957	0.964	-0.957	-0.882	0.811	0.942	0.977	0.992	-0.9	0.986
BR19	0.945	0.997	-0.952	0.995	0.955	0.991	-0.162	0.971	0.925	-0.908	-0.989	-0.972	-0.977	-0.985	0.205	0.98	-0.989	0.972	0.999	0.841	-0.984	0.995	0.956	0.995	0.894	0.373	-0.984	0.992	0.162	0.984	0.985	0.544	0.946	0.945	-0.596	-0.95	-0.805	-0.938	0.977	0.958	0.972	-0.983	-0.927	0.801	0.93	0.962	0.997	-0.955	0.996
BR20	0.881	0.84	-0.638	0.841	0.832	0.79	0.236	0.888	0.924	-0.583	-0.738	-0.694	-0.69	-0.734	0.625	0.901	-0.744	0.863	0.82	0.929	-0.721	0.82	0.777	0.819	0.903	0.729	-0.724	0.796	0.48	0.854	0.873	0.817	0.892	0.886	-0.101	-0.674	-0.537	-0.614	0.897	0.827	0.851	-0.74	-0.579	0.676	0.886	0.909	0.844	-0.636	0.818
BR21	-0.901	-0.977	0.977	-0.972	-0.927	-0.985	0.269	-0.925	-0.865	0.939	0.997	0.993	0.997	0.994	-0.057	-0.935	0.996	-0.935	-0.983	-0.756	0.997	-0.98	-0.95	-0.981	-0.823	-0.239	0.995	-0.985	-0.069	-0.957	-0.954	-0.414	-0.898	-0.9	0.697	0.97	0.83	0.977	-0.936	-0.931	-0.942	0.994	0.966	-0.787	-0.884	-0.913	-0.974	0.988	-0.982
BR22	0.958	0.996	-0.947	0.994	0.957	0.992	-0.173	0.966	0.925	-0.906	-0.987	-0.972	-0.975	-0.984	0.196	0.978	-0.99	0.969	0.998	0.839	-0.984	0.996	0.963	0.998	0.899	0.378	-0.981	0.992	0.177	0.985	0.987	0.547	0.944	0.953	-0.592	-0.953	-0.812	-0.938	0.982	0.962	0.969	-0.987	-0.922	0.813	0.934	0.965	0.998	-0.95	0.999
BR23	0.892	0.941	-0.936	0.938	0.88	0.931	-0.263	0.906	0.834	-0.93	-0.945	-0.923	-0.94	-0.948	0.122	0.917	-0.951	0.911	0.949	0.745	-0.944	0.94	0.874	0.944	0.885	0.297	-0.945	0.928	0.015	0.912	0.916	0.517	0.877	0.868	-0.666	-0.929	-0.805	-0.892	0.918	0.898	0.902	-0.933	-0.907	0.721	0.834	0.913	0.948	-0.904	0.952
BR24	0.943	0.993	-0.961	0.99	0.944	0.989	-0.201	0.959	0.908	-0.927	-0.992	-0.977	-0.984	-0.991	0.163	0.97	-0.994	0.964	0.997	0.817	-0.99	0.993	0.952	0.995	0.894	0.344	-0.988	0.989	0.133	0.978	0.979	0.526	0.936	0.938	-0.629	-0.96	-0.82	-0.949	0.97	0.952	0.965	-0.988	-0.94	0.791	0.918	0.955	0.994	-0.961	0.997
BR25	0.93	0.951	-0.857	0.952	0.907	0.918	0.065	0.966	0.944	-0.816	-0.913	-0.89	-0.9	-0.919	0.402	0.958	-0.909	0.961	0.948	0.904	-0.906	0.943	0.886	0.935	0.926	0.53	-0.915	0.923	0.357	0.958	0.96	0.712	0.978	0.953	-0.455	-0.844	-0.657	-0.859	0.946	0.938	0.98	-0.905	-0.84	0.753	0.951	0.938	0.945	-0.878	0.935
BR26	0.547	0.42	-0.139	0.43	0.451	0.333	0.617	0.536	0.644	-0.094	-0.264	-0.22	-0.209	-0.268	0.888	0.532	-0.268	0.488	0.388	0.738	-0.247	0.393	0.353	0.38	0.637	0.851	-0.257	0.338	0.738	0.466	0.492	0.882	0.6	0.582	0.365	-0.189	-0.064	-0.136	0.528	0.467	0.505	-0.276	-0.083	0.35	0.605	0.572	0.422	-0.143	0.381
BR27	-0.913	-0.985	0.964	-0.98	-0.94	-0.991	0.217	-0.941	-0.891	0.916	0.995	0.99	0.99	0.991	-0.106	-0.951	0.993	-0.948	-0.988	-0.79	0.993	-0.986	-0.962	-0.987	-0.832	-0.288	0.99	-0.993	-0.118	-0.97	-0.968	-0.442	-0.915	-0.915	0.646	0.959	0.812	0.968	-0.951	-0.94	-0.955	0.993	0.95	-0.801	-0.906	-0.927	-0.981	0.983	-0.986
BR28	0.926	0.987	-0.958	0.982	0.93	0.981	-0.21	0.953	0.896	-0.929	-0.986	-0.967	-0.975	-0.984	0.153	0.965	-0.988	0.958	0.99	0.806	-0.981	0.983	0.933	0.987	0.893	0.339	-0.982	0.983	0.088	0.966	0.968	0.52	0.923	0.914	-0.627	-0.953	-0.816	-0.935	0.962	0.936	0.951	-0.976	-0.933	0.768	0.894	0.947	0.988	-0.955	0.99
BR29	0.152	0.129	0.097	0.152	0.176	0.068	0.567	0.259	0.351	0.168	0.008	0.055	0.071	0.031	0.791	0.244	0.005	0.167	0.1	0.435	0.035	0.083	-0.013	0.067	0.298	0.55	0.008	0.076	0.516	0.164	0.177	0.596	0.243	0.215	0.543	0.051	0.019	0.151	0.193	0.117	0.156	0.019	0.168	-0.032	0.265	0.237	0.123	0.079	0.094
BR30	0.959	0.992	-0.912	0.991	0.956	0.978	-0.099	0.969	0.953	-0.868	-0.967	-0.955	-0.949	-0.964	0.281	0.983	-0.97	0.958	0.987	0.87	-0.964	0.986	0.948	0.986	0.912	0.43	-0.963	0.978	0.262	0.984	0.991	0.601	0.961	0.967	-0.518	-0.937	-0.795	-0.916	0.986	0.955	0.973	-0.973	-0.886	0.787	0.96	0.985	0.991	-0.924	0.99
BR31	0.957	0.992	-0.898	0.991	0.96	0.976	-0.049	0.985	0.966	-0.844	-0.958	-0.936	-0.934	-0.952	0.331	0.995	-0.959	0.974	0.987	0.899	-0.95	0.984	0.942	0.983	0.92	0.478	-0.951	0.979	0.273	0.988	0.993	0.631	0.966	0.964	-0.468	-0.911	-0.767	-0.887	0.991	0.955	0.974	-0.956	-0.864	0.792	0.958	0.981	0.991	-0.91	0.985
BR32	0.785	0.75	-0.535	0.751	0.715	0.687	0.318	0.812	0.861	-0.504	-0.637	-0.592	-0.585	-0.639	0.657	0.819	-0.646	0.775	0.728	0.875	-0.62	0.716	0.63	0.718	0.892	0.744	-0.636	0.698	0.507	0.766	0.786	0.876	0.821	0.794	0.002	-0.579	-0.461	-0.513	0.804	0.724	0.763	-0.636	-0.481	0.516	0.796	0.818	0.753	-0.557	0.73
BR33	0.94	0.965	-0.848	0.963	0.931	0.936	0.009	0.965	0.961	-0.803	-0.916	-0.894	-0.887	-0.912	0.395	0.978	-0.919	0.947	0.956	0.903	-0.907	0.951	0.901	0.95	0.931	0.531	-0.91	0.939	0.305	0.957	0.97	0.685	0.959	0.945	-0.407	-0.873	-0.72	-0.835	0.978	0.932	0.953	-0.917	-0.807	0.757	0.943	0.982	0.965	-0.854	0.955
BR34	0.953	0.961	-0.844	0.964	0.947	0.935	-0.001	0.96	0.963	-0.788	-0.911	-0.894	-0.886	-0.905	0.413	0.973	-0.915	0.938	0.951	0.902	-0.906	0.952	0.916	0.948	0.91	0.515	-0.904	0.934	0.349	0.96	0.97	0.671	0.958	0.967	-0.406	-0.877	-0.739	-0.839	0.976	0.938	0.954	-0.92	-0.805	0.777	0.967	0.988	0.961	-0.843	0.952
BR35	-0.454	-0.587	0.789	-0.577	-0.517	-0.644	0.639	-0.466	-0.332	0.8	0.714	0.742	0.761	0.718	0.534	-0.471	0.708	-0.515	-0.617	-0.181	0.73	-0.614	-0.615	-0.62	-0.327	0.343	0.72	-0.637	0.413	-0.54	-0.52	0.184	-0.424	-0.431	0.923	0.734	0.66	0.796	-0.48	-0.537	-0.526	0.702	0.826	-0.487	-0.397	-0.437	-0.583	0.783	-0.616
BR36	-0.771	-0.868	0.938	-0.869	-0.832	-0.89	0.32	-0.816	-0.722	0.895	0.923	0.929	0.944	0.921	0.054	-0.807	0.914	-0.835	-0.886	-0.616	0.927	-0.884	-0.865	-0.876	-0.66	-0.074	0.924	-0.885	0.023	-0.851	-0.834	-0.255	-0.79	-0.785	0.787	0.888	0.742	0.937	-0.801	-0.846	-0.855	0.909	0.944	-0.737	-0.775	-0.771	-0.861	0.942	-0.872
BR37	-0.541	-0.634	0.732	-0.604	-0.527	-0.653	0.488	-0.482	-0.444	0.79	0.723	0.787	0.755	0.744	0.462	-0.518	0.724	-0.518	-0.642	-0.269	0.748	-0.64	-0.66	-0.66	-0.455	0.145	0.738	-0.652	0.204	-0.572	-0.587	0.01	-0.525	-0.502	0.816	0.768	0.596	0.826	-0.576	-0.591	-0.585	0.757	0.777	-0.519	-0.481	-0.565	-0.627	0.777	-0.661
BR38	-0.888	-0.96	0.953	-0.954	-0.908	-0.973	0.24	-0.909	-0.853	0.915	0.981	0.981	0.981	0.98	-0.031	-0.915	0.98	-0.923	-0.967	-0.747	0.982	-0.963	-0.94	-0.967	-0.814	-0.25	0.979	-0.975	-0.1	-0.947	-0.94	-0.415	-0.882	-0.884	0.672	0.944	0.793	0.966	-0.919	-0.924	-0.926	0.98	0.947	-0.791	-0.867	-0.877	-0.957	0.989	-0.967
BR39	0.927	0.982	-0.887	0.979	0.94	0.96	-0.023	0.98	0.961	-0.831	-0.946	-0.92	-0.918	-0.939	0.361	0.99	-0.944	0.966	0.975	0.898	-0.933	0.968	0.915	0.966	0.904	0.481	-0.939	0.967	0.255	0.973	0.982	0.624	0.96	0.942	-0.443	-0.895	-0.753	-0.871	0.976	0.925	0.969	-0.937	-0.853	0.743	0.946	0.978	0.978	-0.898	0.968
BR40	0.942	0.987	-0.933	0.991	0.956	0.98	-0.154	0.973	0.928	-0.882	-0.968	-0.943	-0.951	-0.96	0.265	0.981	-0.972	0.963	0.988	0.85	-0.962	0.983	0.929	0.981	0.903	0.386	-0.962	0.979	0.177	0.978	0.977	0.576	0.934	0.945	-0.544	-0.936	-0.831	-0.9	0.97	0.942	0.954	-0.96	-0.897	0.768	0.93	0.962	0.989	-0.924	0.988
BR41	0.962	0.974	-0.858	0.975	0.958	0.953	-0.005	0.977	0.967	-0.799	-0.926	-0.901	-0.899	-0.919	0.393	0.989	-0.929	0.966	0.967	0.915	-0.917	0.968	0.937	0.966	0.918	0.533	-0.914	0.955	0.313	0.974	0.981	0.662	0.963	0.966	-0.41	-0.875	-0.727	-0.842	0.99	0.952	0.963	-0.927	-0.815	0.81	0.96	0.986	0.976	-0.858	0.965
BR42	-0.912	-0.986	0.974	-0.982	-0.934	-0.99	0.242	-0.941	-0.884	0.936	0.998	0.99	0.994	0.995	-0.097	-0.951	0.998	-0.947	-0.991	-0.781	0.997	-0.986	-0.949	-0.988	-0.849	-0.276	0.996	-0.991	-0.086	-0.967	-0.965	-0.453	-0.913	-0.911	0.668	0.968	0.83	0.968	-0.95	-0.936	-0.951	0.993	0.959	-0.782	-0.896	-0.93	-0.984	0.984	-0.99
BR43	-0.847	-0.927	0.958	-0.922	-0.88	-0.948	0.33	-0.857	-0.792	0.923	0.968	0.979	0.979	0.967	0.065	-0.865	0.966	-0.874	-0.937	-0.668	0.974	-0.937	-0.926	-0.939	-0.741	-0.138	0.968	-0.946	-0.029	-0.907	-0.899	-0.309	-0.833	-0.844	0.751	0.948	0.806	0.977	-0.875	-0.894	-0.889	0.971	0.96	-0.78	-0.826	-0.839	-0.923	0.983	-0.938
BR44	0.864	0.925	-0.91	0.922	0.861	0.911	-0.261	0.896	0.829	-0.897	-0.919	-0.885	-0.902	-0.915	0.176	0.914	-0.925	0.891	0.928	0.743	-0.911	0.916	0.834	0.921	0.872	0.301	-0.916	0.911	-0.009	0.892	0.899	0.512	0.852	0.844	-0.594	-0.912	-0.835	-0.847	0.902	0.847	0.873	-0.9	-0.872	0.644	0.817	0.917	0.931	-0.863	0.931
BR45	0.902	0.93	-0.804	0.937	0.93	0.903	0.062	0.956	0.95	-0.727	-0.871	-0.838	-0.836	-0.855	0.492	0.961	-0.87	0.926	0.921	0.912	-0.855	0.917	0.87	0.909	0.874	0.542	-0.859	0.905	0.327	0.93	0.938	0.671	0.93	0.923	-0.325	-0.817	-0.691	-0.766	0.947	0.901	0.922	-0.863	-0.748	0.743	0.932	0.958	0.929	-0.793	0.913
[truncated: 41 more columns]

## Sheet: Scaled Correlation Matrices
SCALED	CORRELATION	MATRICES:
	Each	matrix	is	scaled	by	the	mean	of	the	absolute	values	of	the	elements.
	Scale	for	Sample	Unaffected (Apert)	0.76463
	Scale	for	Sample	Unaffected (Crouzon)	0.81194
Sample	Unaffected littermates of Apert E17.5 Mice
	BO1	BO2	BO3	BO4	BO5	BO6	BO7	BO8	BO9	BO10	BO11	BO12	BO13	BO14	BO15	BO16	BO17	BO18	BO19	BO20	BO21	BO22	BO23	BO24	BO25	BO26	BO27	BO28	BO29	BO30	BO31	BO32	BO33	BO34	BO35	BO36	BO37	BO38	BO39	BO40	BO41	BO42	BO43	BO44	BO45	BR1	BR2	BR3	BR4
BO1
BO2	1.238
BO3	-1.231	-1.266
BO4	1.254	1.299	-1.253
BO5	0.908	0.918	-0.721	0.969
BO6	1.254	1.291	-1.255	1.301	0.982
BO7	-0.547	-0.699	0.875	-0.606	0.089	-0.631
BO8	1.199	1.236	-1.15	1.27	1.041	1.258	-0.362
BO9	1.269	1.265	-1.238	1.256	0.832	1.239	-0.628	1.18
BO10	-1.147	-1.24	1.209	-1.222	-0.857	-1.215	0.747	-1.15	-1.144
BO11	-1.247	-1.292	1.282	-1.295	-0.886	-1.292	0.713	-1.24	-1.245	1.213
BO12	-1.231	-1.291	1.289	-1.273	-0.842	-1.275	0.832	-1.17	-1.247	1.235	1.286
BO13	-1.246	-1.277	1.272	-1.287	-0.907	-1.287	0.695	-1.234	-1.227	1.196	1.304	1.277
BO14	-1.244	-1.286	1.291	-1.284	-0.838	-1.28	0.765	-1.213	-1.247	1.21	1.305	1.291	1.301
BO15	-0.868	-0.862	1.032	-0.853	-0.221	-0.857	0.93	-0.724	-0.863	0.733	0.969	0.941	0.989	1.005
BO16	1.193	1.278	-1.236	1.285	0.882	1.268	-0.618	1.264	1.225	-1.186	-1.28	-1.236	-1.264	-1.268	-0.895
BO17	-1.263	-1.29	1.296	-1.281	-0.833	-1.282	0.785	-1.19	-1.265	1.231	1.29	1.301	1.281	1.294	0.939	-1.244
BO18	1.213	1.262	-1.214	1.287	0.958	1.281	-0.514	1.291	1.203	-1.181	-1.271	-1.216	-1.262	-1.25	-0.83	1.292	-1.233
BO19	1.249	1.302	-1.287	1.297	0.882	1.294	-0.736	1.228	1.258	-1.243	-1.299	-1.295	-1.288	-1.296	-0.92	1.277	-1.299	1.267
BO20	1.243	1.234	-1.222	1.244	0.788	1.223	-0.559	1.204	1.273	-1.082	-1.241	-1.198	-1.226	-1.238	-0.946	1.254	-1.228	1.236	1.24
BO21	-1.258	-1.292	1.287	-1.291	-0.888	-1.292	0.742	-1.218	-1.253	1.223	1.304	1.298	1.301	1.304	0.96	-1.259	1.3	-1.251	-1.3	-1.228
BO22	1.197	1.27	-1.258	1.269	0.797	1.248	-0.698	1.222	1.235	-1.174	-1.28	-1.243	-1.266	-1.278	-0.994	1.296	-1.25	1.263	1.276	1.268	-1.262
BO23	0.176	0.372	-0.373	0.385	0.151	0.337	-0.266	0.438	0.251	-0.285	-0.442	-0.316	-0.448	-0.436	-0.712	0.568	-0.286	0.482	0.388	0.46	-0.366	0.613
BO24	1.238	1.293	-1.289	1.292	0.858	1.287	-0.75	1.221	1.244	-1.234	-1.301	-1.291	-1.292	-1.299	-0.96	1.277	-1.294	1.266	1.304	1.238	-1.299	1.281	0.439
BO25	1.086	1.127	-1.123	1.134	0.752	1.104	-0.6	1.069	1.058	-1.186	-1.129	-1.12	-1.124	-1.129	-0.805	1.113	-1.127	1.114	1.152	1.064	-1.129	1.13	0.458	1.174
BO26	-0.089	-0.234	0.195	-0.17	-0.22	-0.236	0.469	-0.118	-0.123	0.303	0.178	0.28	0.163	0.179	-0.138	-0.11	0.233	-0.098	-0.192	0.061	0.213	-0.043	0.452	-0.134	0.239
BO27	-1.261	-1.284	1.262	-1.289	-0.949	-1.294	0.678	-1.229	-1.242	1.211	1.294	1.287	1.295	1.29	0.898	-1.241	1.289	-1.245	-1.286	-1.205	1.301	-1.232	-0.29	-1.28	-1.092	0.276
BO28	1.247	1.301	-1.285	1.296	0.897	1.297	-0.747	1.224	1.251	-1.244	-1.299	-1.3	-1.291	-1.297	-0.91	1.267	-1.301	1.259	1.305	1.221	-1.303	1.262	0.35	1.301	1.133	-0.25	-1.296
BO29	-0.756	-0.777	0.681	-0.843	-1.017	-0.889	0.084	-0.939	-0.605	0.812	0.812	0.755	0.843	0.77	0.238	-0.759	0.753	-0.872	-0.773	-0.57	0.807	-0.651	0.009	-0.765	-0.623	0.521	0.887	-0.815
BO30	1.118	1.174	-1.218	1.165	0.578	1.142	-0.787	1.09	1.175	-1.036	-1.206	-1.166	-1.193	-1.217	-1.133	1.22	-1.176	1.161	1.194	1.242	-1.185	1.267	0.719	1.208	1.037	0.073	-1.132	1.172	-0.415
BO31	1.241	1.282	-1.274	1.259	0.785	1.248	-0.783	1.152	1.288	-1.201	-1.258	-1.283	-1.237	-1.265	-0.905	1.232	-1.288	1.201	1.282	1.244	-1.27	1.247	0.287	1.272	1.109	-0.179	-1.249	1.276	-0.599	1.189
BO32	-0.305	-0.454	0.479	-0.45	-0.321	-0.509	0.54	-0.46	-0.317	0.312	0.528	0.49	0.548	0.523	0.579	-0.497	0.445	-0.472	-0.447	-0.34	0.503	-0.464	-0.403	-0.446	0.024	0.814	0.535	-0.491	0.657	-0.475	-0.343
BO33	1.108	0.95	-0.9	0.959	0.884	0.963	-0.263	0.867	1.045	-0.903	-0.907	-0.961	-0.912	-0.907	-0.431	0.801	-0.989	0.85	0.945	0.918	-0.96	0.799	-0.359	0.92	0.892	-0.02	-0.99	0.951	-0.58	0.671	1.002	0.171
BO34	0.426	0.47	-0.623	0.383	-0.345	0.35	-0.89	0.167	0.598	-0.361	-0.454	-0.529	-0.413	-0.509	-0.835	0.459	-0.527	0.313	0.496	0.618	-0.465	0.589	0.41	0.507	0.424	0.218	-0.358	0.457	0.641	0.805	0.659	0.034	0.234
BO35	-1.179	-1.217	1.241	-1.215	-0.869	-1.234	0.822	-1.126	-1.129	1.199	1.252	1.257	1.267	1.258	0.991	-1.164	1.245	-1.163	-1.237	-1.091	1.264	-1.174	-0.361	-1.242	-1.089	0.317	1.263	-1.252	0.885	-1.093	-1.173	0.607	-0.885	-0.357
BO36	-1.18	-1.223	1.231	-1.222	-0.891	-1.235	0.786	-1.125	-1.133	1.228	1.241	1.261	1.25	1.244	0.906	-1.156	1.247	-1.165	-1.24	-1.081	1.258	-1.158	-0.283	-1.249	-1.167	0.229	1.257	-1.254	0.888	-1.05	-1.187	0.446	-0.964	-0.328	1.283
BO37	-1.177	-1.095	1.205	-1.076	-0.53	-1.102	0.899	-0.914	-1.14	1.05	1.114	1.169	1.111	1.138	0.968	-0.998	1.194	-0.997	-1.134	-1.077	1.151	-1.041	0.026	-1.129	-0.965	0.216	1.132	-1.139	0.526	-1.033	-1.173	0.307	-1.019	-0.676	1.126	1.125
BO38	-1.209	-1.229	1.256	-1.196	-0.707	-1.203	0.892	-1.048	-1.231	1.185	1.209	1.271	1.193	1.225	0.883	-1.13	1.27	-1.107	-1.235	-1.14	1.239	-1.148	-0.07	-1.224	-1.056	0.324	1.228	-1.243	0.631	-1.084	-1.271	0.363	-1.042	-0.62	1.188	1.209	1.241
BO39	1.163	1.222	-1.256	1.198	0.623	1.181	-0.849	1.094	1.229	-1.11	-1.225	-1.222	-1.204	-1.237	-1.066	1.227	-1.229	1.168	1.236	1.249	-1.219	1.268	0.563	1.237	1.058	-0.052	-1.171	1.217	-0.423	1.285	1.255	-0.422	0.789	0.835	-1.123	-1.096	-1.113	-1.175
BO40	1.231	1.246	-1.221	1.276	0.933	1.273	-0.517	1.273	1.205	-1.158	-1.264	-1.205	-1.259	-1.246	-0.879	1.278	-1.232	1.299	1.261	1.25	-1.246	1.261	0.486	1.261	1.114	-0.036	-1.235	1.25	-0.825	1.179	1.199	-0.437	0.87	0.365	-1.162	-1.155	-1.035	-1.103	1.184
BO41	1.242	1.251	-1.167	1.248	0.999	1.239	-0.492	1.197	1.255	-1.19	-1.205	-1.221	-1.188	-1.194	-0.62	1.177	-1.233	1.188	1.23	1.173	-1.222	1.149	0.058	1.205	1.059	-0.26	-1.239	1.234	-0.801	1.004	1.238	-0.257	1.125	0.316	-1.117	-1.156	-1.066	-1.207	1.09	1.167
BO42	-1.263	-1.269	1.263	-1.283	-0.923	-1.284	0.655	-1.232	-1.233	1.181	1.298	1.27	1.305	1.295	0.977	-1.248	1.278	-1.252	-1.279	-1.227	1.298	-1.251	-0.394	-1.283	-1.115	0.147	1.297	-1.284	0.852	-1.174	-1.233	0.521	-0.957	-0.388	1.262	1.248	1.122	1.195	-1.187	-1.253	-1.199
BO43	-1.229	-1.287	1.271	-1.265	-0.862	-1.263	0.807	-1.158	-1.25	1.236	1.273	1.303	1.264	1.279	0.898	-1.217	1.293	-1.193	-1.283	-1.182	1.29	-1.223	-0.267	-1.277	-1.118	0.292	1.283	-1.291	0.748	-1.136	-1.281	0.447	-1.002	-0.511	1.247	1.258	1.156	1.275	-1.2	-1.178	-1.239	1.26
BO44	0.956	0.897	-0.929	0.97	0.609	0.96	-0.214	1.065	0.885	-0.771	-0.987	-0.831	-0.995	-0.964	-0.868	1.044	-0.895	1.081	0.94	1.06	-0.931	1.041	0.706	0.959	0.836	0.286	-0.908	0.913	-0.633	1.044	0.832	-0.429	0.444	0.256	-0.843	-0.779	-0.721	-0.676	0.945	1.121	0.755	-0.989	-0.773
BO45	1.012	0.887	-0.782	0.89	0.893	0.889	-0.141	0.829	0.979	-0.834	-0.819	-0.879	-0.814	-0.812	-0.204	0.723	-0.9	0.773	0.851	0.811	-0.872	0.69	-0.528	0.812	0.726	-0.237	-0.928	0.871	-0.655	0.515	0.915	0.093	1.248	0.043	-0.777	-0.859	-0.879	-0.969	0.646	0.756	1.115	-0.863	-0.935	0.295
BR1	1.206	1.229	-1.202	1.257	0.972	1.258	-0.554	1.244	1.172	-1.112	-1.273	-1.215	-1.287	-1.262	-0.967	1.241	-1.218	1.248	1.235	1.196	-1.26	1.233	0.522	1.243	1.051	-0.127	-1.265	1.241	-0.905	1.157	1.16	-0.631	0.847	0.282	-1.231	-1.199	-1.004	-1.093	1.139	1.243	1.135	-1.287	-1.2	1.04	0.764
BR2	1.25	1.298	-1.282	1.287	0.88	1.289	-0.763	1.202	1.26	-1.24	-1.288	-1.302	-1.277	-1.288	-0.884	1.247	-1.303	1.238	1.299	1.212	-1.298	1.242	0.265	1.29	1.111	-0.294	-1.294	1.304	-0.798	1.149	1.284	-0.474	0.987	0.472	-1.241	-1.248	-1.163	-1.267	1.208	1.226	1.25	-1.273	-1.298	0.859	0.922	1.218
BR3	-1.223	-1.271	1.301	-1.26	-0.745	-1.258	0.843	-1.168	-1.23	1.232	1.279	1.281	1.266	1.284	0.997	-1.252	1.29	-1.233	-1.292	-1.225	1.28	-1.269	-0.42	-1.294	-1.16	0.152	1.25	-1.285	0.677	-1.22	-1.272	0.423	-0.885	-0.613	1.227	1.225	1.175	1.236	-1.259	-1.24	-1.167	1.252	1.26	-0.953	-0.756	-1.193	-1.277
BR4	1.251	1.293	-1.267	1.289	0.915	1.296	-0.709	1.22	1.252	-1.234	-1.281	-1.29	-1.269	-1.275	-0.832	1.246	-1.295	1.251	1.293	1.206	-1.289	1.228	0.227	1.282	1.096	-0.309	-1.291	1.299	-0.849	1.121	1.271	-0.477	0.994	0.405	-1.226	-1.238	-1.148	-1.252	1.182	1.238	1.258	-1.266	-1.283	0.875	0.938	1.214	1.303	-1.265
BR5	0.989	0.999	-0.816	1.018	1.226	1.031	-0.091	1.047	0.958	-0.919	-0.948	-0.944	-0.956	-0.916	-0.256	0.913	-0.934	0.959	0.947	0.848	-0.967	0.837	-0.056	0.905	0.685	-0.505	-1.037	0.973	-0.988	0.624	0.902	-0.444	0.974	-0.207	-0.929	-0.929	-0.681	-0.872	0.706	0.92	1.114	-0.978	-0.98	0.514	1.059	0.992	0.985	-0.808	1.01
BR6	1.248	1.296	-1.27	1.298	0.949	1.303	-0.695	1.243	1.239	-1.236	-1.298	-1.287	-1.293	-1.291	-0.89	1.268	-1.291	1.269	1.3	1.215	-1.299	1.256	0.361	1.292	1.109	-0.276	-1.297	1.303	-0.863	1.158	1.257	-0.53	0.941	0.394	-1.255	-1.245	-1.114	-1.216	1.2	1.262	1.23	-1.286	-1.277	0.941	0.864	1.255	1.295	-1.272	1.295
BR7	-0.223	-0.294	0.302	-0.267	-0.085	-0.292	0.336	-0.222	-0.191	0.577	0.206	0.302	0.159	0.194	-0.289	-0.213	0.323	-0.276	-0.312	-0.084	0.234	-0.146	0.524	-0.284	-0.418	0.43	0.233	-0.316	0.371	0.023	-0.302	-0.268	-0.297	0.096	0.223	0.341	0.379	0.406	-0.127	-0.249	-0.378	0.137	0.292	0.036	-0.327	0.007	-0.344	0.357	-0.388
BR8	1.23	1.253	-1.268	1.258	0.816	1.256	-0.734	1.19	1.235	-1.121	-1.288	-1.26	-1.291	-1.292	-1.074	1.251	-1.263	1.229	1.265	1.25	-1.282	1.27	0.503	1.273	1.063	-0.11	-1.267	1.265	-0.716	1.242	1.237	-0.584	0.87	0.55	-1.231	-1.199	-1.119	-1.183	1.241	1.235	1.144	-1.288	-1.242	1.004	0.761	1.274	1.252	-1.252	1.237
BR9	1.248	1.269	-1.29	1.268	0.826	1.279	-0.795	1.18	1.238	-1.178	-1.291	-1.291	-1.29	-1.294	-1.003	1.233	-1.294	1.227	1.283	1.216	-1.297	1.239	0.322	1.285	1.081	-0.235	-1.29	1.29	-0.794	1.181	1.259	-0.561	0.944	0.498	-1.259	-1.249	-1.189	-1.249	1.214	1.227	1.19	-1.288	-1.276	0.924	0.85	1.246	1.289	-1.273	1.282
BR10	-1.171	-1.209	1.164	-1.173	-0.747	-1.142	0.652	-1.086	-1.232	1.201	1.148	1.181	1.113	1.154	0.678	-1.143	1.197	-1.106	-1.194	-1.155	1.164	-1.153	-0.17	-1.167	-1.078	0.204	1.144	-1.181	0.499	-1.061	-1.239	0.108	-1.004	-0.608	1.044	1.066	1.062	1.19	-1.157	-1.097	-1.223	1.11	1.199	-0.715	-0.956	-1.011	-1.196	1.179	-1.181
BR11	-1.234	-1.294	1.281	-1.28	-0.827	-1.278	0.772	-1.198	-1.258	1.249	1.276	1.291	1.256	1.275	0.857	-1.254	1.297	-1.242	-1.296	-1.218	1.282	-1.247	-0.275	-1.287	-1.125	0.269	1.27	-1.296	0.753	-1.157	-1.288	0.422	-0.954	-0.513	1.205	1.221	1.154	1.26	-1.219	-1.23	-1.242	1.247	1.282	-0.874	-0.887	-1.183	-1.3	1.284	-1.298
BR12	-1.23	-1.3	1.276	-1.285	-0.88	-1.283	0.768	-1.203	-1.249	1.266	1.28	1.297	1.264	1.279	0.852	-1.254	1.296	-1.241	-1.3	-1.202	1.288	-1.247	-0.303	-1.29	-1.136	0.291	1.278	-1.301	0.779	-1.147	-1.283	0.435	-0.96	-0.482	1.229	1.241	1.135	1.254	-1.211	-1.227	-1.246	1.254	1.291	-0.851	-0.889	-1.197	-1.302	1.281	-1.297
BR13	-1.233	-1.304	1.277	-1.293	-0.894	-1.29	0.747	-1.22	-1.25	1.261	1.289	1.295	1.274	1.285	0.867	-1.269	1.295	-1.256	-1.304	-1.215	1.293	-1.261	-0.348	-1.296	-1.141	0.263	1.282	-1.304	0.788	-1.163	-1.28	0.451	-0.943	-0.473	1.231	1.239	1.12	1.241	-1.218	-1.243	-1.241	1.264	1.288	-0.887	-0.869	-1.215	-1.301	1.284	-1.297
BR14	-1.228	-1.295	1.291	-1.278	-0.803	-1.272	0.809	-1.188	-1.255	1.253	1.283	1.296	1.264	1.285	0.909	-1.259	1.299	-1.238	-1.3	-1.221	1.287	-1.262	-0.342	-1.295	-1.148	0.232	1.268	-1.298	0.717	-1.185	-1.291	0.42	-0.932	-0.56	1.219	1.231	1.154	1.259	-1.24	-1.228	-1.224	1.253	1.287	-0.881	-0.848	-1.191	-1.298	1.295	-1.289
BR15	-0.769	-0.841	0.966	-0.809	-0.076	-0.807	0.876	-0.709	-0.807	0.924	0.834	0.858	0.786	0.848	0.718	-0.867	0.895	-0.841	-0.893	-0.843	0.825	-0.893	-0.282	-0.897	-0.876	0.073	0.753	-0.866	0.222	-0.91	-0.903	0.114	-0.405	-0.747	0.744	0.765	0.924	0.887	-0.96	-0.864	-0.703	0.749	0.805	-0.744	-0.255	-0.632	-0.861	1.005	-0.859
BR16	1.255	1.287	-1.287	1.281	0.858	1.289	-0.773	1.196	1.254	-1.224	-1.287	-1.298	-1.277	-1.287	-0.906	1.239	-1.304	1.237	1.295	1.212	-1.297	1.234	0.244	1.287	1.095	-0.296	-1.293	1.301	-0.81	1.149	1.277	-0.498	0.983	0.469	-1.244	-1.247	-1.187	-1.267	1.205	1.231	1.236	-1.275	-1.288	0.884	0.91	1.219	1.305	-1.279	1.303
BR17	-1.236	-1.292	1.298	-1.285	-0.808	-1.282	0.791	-1.208	-1.25	1.235	1.295	1.292	1.281	1.295	0.954	-1.274	1.299	-1.258	-1.303	-1.239	1.294	-1.277	-0.396	-1.302	-1.138	0.203	1.275	-1.3	0.741	-1.21	-1.28	0.473	-0.901	-0.546	1.23	1.228	1.153	1.239	-1.249	-1.255	-1.205	1.27	1.275	-0.954	-0.805	-1.221	-1.294	1.301	-1.287
BR18	1.232	1.281	-1.257	1.288	0.919	1.283	-0.667	1.244	1.235	-1.179	-1.302	-1.27	-1.302	-1.297	-0.97	1.276	-1.27	1.263	1.282	1.235	-1.294	1.275	0.485	1.284	1.092	-0.181	-1.29	1.285	-0.825	1.202	1.237	-0.581	0.883	0.419	-1.244	-1.222	-1.067	-1.177	1.209	1.253	1.192	-1.297	-1.26	0.988	0.808	1.29	1.271	-1.25	1.262
BR19	1.264	1.296	-1.292	1.291	0.861	1.289	-0.75	1.215	1.268	-1.229	-1.3	-1.297	-1.291	-1.301	-0.949	1.264	-1.304	1.251	1.304	1.244	-1.304	1.27	0.357	1.298	1.126	-0.214	-1.292	1.303	-0.759	1.198	1.284	-0.469	0.962	0.516	-1.245	-1.237	-1.162	-1.247	1.239	1.25	1.229	-1.287	-1.288	0.937	0.872	1.24	1.3	-1.289	1.291
BR20	1.225	1.226	-1.257	1.239	0.802	1.244	-0.724	1.176	1.207	-1.092	-1.277	-1.241	-1.285	-1.28	-1.095	1.226	-1.248	1.215	1.245	1.229	-1.271	1.246	0.484	1.255	1.038	-0.11	-1.259	1.248	-0.751	1.223	1.206	-0.62	0.857	0.507	-1.235	-1.196	-1.125	-1.164	1.213	1.226	1.113	-1.286	-1.22	1.026	0.742	1.277	1.234	-1.235	1.22
BR21	-1.236	-1.302	1.282	-1.29	-0.866	-1.287	0.761	-1.214	-1.255	1.256	1.288	1.296	1.271	1.285	0.874	-1.266	1.299	-1.253	-1.304	-1.22	1.292	-1.26	-0.327	-1.296	-1.136	0.262	1.281	-1.304	0.775	-1.167	-1.285	0.447	-0.946	-0.493	1.225	1.235	1.137	1.25	-1.223	-1.241	-1.241	1.262	1.288	-0.888	-0.874	-1.208	-1.303	1.287	-1.299
BR22	1.258	1.299	-1.282	1.296	0.893	1.298	-0.722	1.226	1.263	-1.233	-1.294	-1.295	-1.282	-1.29	-0.883	1.263	-1.302	1.261	1.303	1.231	-1.299	1.254	0.294	1.295	1.118	-0.251	-1.294	1.305	-0.812	1.161	1.281	-0.468	0.978	0.455	-1.232	-1.239	-1.153	-1.25	1.212	1.252	1.249	-1.278	-1.286	0.914	0.906	1.229	1.305	-1.28	1.305
BR23	1.135	1.141	-1.029	1.158	1.121	1.174	-0.347	1.156	1.112	-1.013	-1.129	-1.114	-1.137	-1.108	-0.582	1.078	-1.109	1.105	1.107	1.035	-1.14	1.026	0.078	1.079	0.787	-0.492	-1.194	1.134	-1	0.872	1.066	-0.643	0.973	0.019	-1.099	-1.072	-0.899	-1.045	0.924	1.075	1.185	-1.155	-1.13	0.724	1.024	1.165	1.143	-1.003	1.158
BR24	1.252	1.299	-1.277	1.298	0.912	1.295	-0.704	1.242	1.256	-1.227	-1.303	-1.288	-1.296	-1.299	-0.923	1.278	-1.293	1.267	1.301	1.238	-1.302	1.274	0.4	1.295	1.109	-0.243	-1.295	1.302	-0.81	1.19	1.267	-0.523	0.928	0.451	-1.246	-1.23	-1.113	-1.217	1.225	1.26	1.227	-1.29	-1.279	0.958	0.852	1.259	1.294	-1.276	1.288
BR25	1.176	1.118	-1.085	1.121	0.774	1.088	-0.399	1.11	1.171	-1.085	-1.103	-1.063	-1.088	-1.103	-0.72	1.108	-1.113	1.098	1.12	1.164	-1.102	1.126	0.3	1.095	1.015	-0.011	-1.086	1.097	-0.513	1.059	1.123	-0.097	0.938	0.486	-0.99	-0.959	-0.973	-1.023	1.101	1.121	1.123	-1.097	-1.071	0.947	0.848	1.037	1.091	-1.106	1.078
BR26	0.729	0.561	-0.531	0.633	0.635	0.601	0.222	0.756	0.629	-0.446	-0.637	-0.476	-0.671	-0.623	-0.588	0.661	-0.541	0.688	0.58	0.759	-0.602	0.691	0.594	0.58	0.546	0.426	-0.598	0.549	-0.345	0.7	0.501	-0.102	0.458	0.09	-0.553	-0.445	-0.381	-0.323	0.608	0.751	0.521	-0.695	-0.468	0.981	0.317	0.763	0.498	-0.549	0.486
BR27	-1.218	-1.296	1.28	-1.277	-0.835	-1.273	0.803	-1.185	-1.247	1.26	1.276	1.298	1.258	1.277	0.871	-1.25	1.295	-1.231	-1.297	-1.201	1.284	-1.248	-0.312	-1.291	-1.147	0.262	1.269	-1.297	0.742	-1.157	-1.287	0.417	-0.948	-0.525	1.22	1.24	1.141	1.262	-1.219	-1.215	-1.235	1.247	1.292	-0.835	-0.875	-1.184	-1.3	1.284	-1.292
BR28	1.239	1.292	-1.29	1.284	0.858	1.289	-0.793	1.203	1.247	-1.218	-1.299	-1.301	-1.292	-1.3	-0.958	1.257	-1.3	1.243	1.298	1.218	-1.303	1.258	0.355	1.294	1.092	-0.289	-1.296	1.303	-0.8	1.184	1.272	-0.565	0.923	0.49	-1.259	-1.247	-1.154	-1.248	1.225	1.235	1.213	-1.285	-1.29	0.907	0.846	1.246	1.301	-1.281	1.293
BR29	0.609	0.66	-0.661	0.65	0.425	0.621	-0.449	0.586	0.689	-0.399	-0.723	-0.673	-0.75	-0.744	-0.971	0.699	-0.632	0.596	0.646	0.751	-0.705	0.776	0.823	0.674	0.458	0.165	-0.676	0.642	-0.098	0.891	0.655	-0.597	0.306	0.601	-0.693	-0.593	-0.467	-0.548	0.801	0.605	0.486	-0.748	-0.675	0.562	0.205	0.83	0.615	-0.617	0.554
BR30	1.223	1.243	-1.288	1.242	0.719	1.243	-0.811	1.158	1.231	-1.125	-1.279	-1.258	-1.275	-1.286	-1.105	1.243	-1.268	1.218	1.265	1.251	-1.274	1.27	0.487	1.273	1.07	-0.102	-1.248	1.26	-0.653	1.261	1.246	-0.554	0.845	0.638	-1.217	-1.187	-1.164	-1.201	1.266	1.232	1.12	-1.269	-1.233	1.014	0.715	1.237	1.25	-1.274	1.234
BR31	1.248	1.295	-1.289	1.288	0.866	1.289	-0.769	1.208	1.261	-1.21	-1.301	-1.301	-1.294	-1.302	-0.962	1.262	-1.3	1.245	1.299	1.234	-1.305	1.265	0.367	1.296	1.101	-0.243	-1.296	1.303	-0.775	1.195	1.279	-0.532	0.943	0.508	-1.251	-1.243	-1.151	-1.248	1.233	1.238	1.221	-1.289	-1.292	0.912	0.864	1.25	1.3	-1.279	1.291
BR32	0.654	0.562	-0.433	0.629	0.741	0.579	0.357	0.767	0.625	-0.346	-0.617	-0.471	-0.65	-0.598	-0.409	0.628	-0.494	0.638	0.522	0.688	-0.583	0.618	0.429	0.527	0.407	0.261	-0.627	0.523	-0.524	0.563	0.464	-0.293	0.484	-0.175	-0.501	-0.442	-0.215	-0.321	0.455	0.62	0.593	-0.688	-0.5	0.721	0.538	0.798	0.496	-0.404	0.489
BR33	1.122	1.184	-1.064	1.18	1.067	1.165	-0.442	1.146	1.155	-1.053	-1.162	-1.153	-1.166	-1.153	-0.705	1.129	-1.13	1.106	1.142	1.088	-1.169	1.111	0.329	1.127	0.913	-0.3	-1.195	1.156	-0.803	0.992	1.124	-0.53	0.944	0.24	-1.115	-1.1	-0.866	-1.065	1.028	1.07	1.181	-1.174	-1.181	0.695	0.958	1.185	1.157	-1.046	1.145
BR34	1.235	1.25	-1.284	1.246	0.754	1.261	-0.808	1.159	1.239	-1.14	-1.267	-1.267	-1.257	-1.27	-0.995	1.226	-1.28	1.218	1.267	1.229	-1.271	1.231	0.298	1.263	1.014	-0.265	-1.258	1.27	-0.726	1.194	1.257	-0.58	0.901	0.571	-1.207	-1.185	-1.202	-1.238	1.231	1.227	1.167	-1.253	-1.242	0.953	0.807	1.205	1.272	-1.269	1.27
BR35	-1.077	-1.15	1.087	-1.122	-0.754	-1.107	0.595	-1.056	-1.119	1.208	1.068	1.116	1.023	1.059	0.442	-1.08	1.132	-1.082	-1.136	-1.028	1.084	-1.046	0.014	-1.106	-1.05	0.322	1.077	-1.13	0.651	-0.89	-1.155	0.071	-0.95	-0.384	0.966	1.036	0.992	1.137	-1.012	-1.053	-1.194	1.014	1.125	-0.629	-0.943	-0.903	-1.15	1.118	-1.163
BR36	-1.183	-1.205	1.174	-1.175	-0.785	-1.164	0.669	-1.098	-1.212	1.21	1.154	1.182	1.124	1.156	0.682	-1.139	1.205	-1.12	-1.199	-1.137	1.171	-1.141	-0.135	-1.165	-1.025	0.338	1.158	-1.191	0.59	-1.044	-1.222	0.228	-0.98	-0.542	1.081	1.073	1.093	1.184	-1.147	-1.122	-1.21	1.12	1.189	-0.762	-0.923	-1.026	-1.203	1.19	-1.196
BR37	-0.654	-0.545	0.671	-0.585	-0.069	-0.612	0.336	-0.6	-0.572	0.577	0.581	0.54	0.553	0.57	0.391	-0.597	0.632	-0.677	-0.61	-0.643	0.566	-0.571	0.144	-0.607	-0.542	0.005	0.547	-0.595	0.423	-0.55	-0.581	0.064	-0.389	-0.221	0.467	0.489	0.753	0.595	-0.568	-0.716	-0.529	0.551	0.478	-0.803	-0.309	-0.462	-0.597	0.69	-0.645
BR38	-1.221	-1.271	1.289	-1.263	-0.751	-1.264	0.8	-1.185	-1.234	1.225	1.269	1.271	1.249	1.269	0.919	-1.255	1.286	-1.246	-1.287	-1.225	1.269	-1.254	-0.337	-1.284	-1.125	0.205	1.246	-1.282	0.719	-1.189	-1.27	0.433	-0.888	-0.56	1.193	1.2	1.167	1.235	-1.235	-1.246	-1.189	1.236	1.248	-0.954	-0.789	-1.174	-1.279	1.296	-1.279
BR39	1.212	1.262	-1.283	1.25	0.762	1.245	-0.831	1.158	1.238	-1.151	-1.285	-1.277	-1.282	-1.295	-1.079	1.245	-1.274	1.206	1.271	1.234	-1.284	1.271	0.493	1.276	1.07	-0.176	-1.263	1.271	-0.663	1.248	1.258	-0.58	0.855	0.625	-1.238	-1.207	-1.136	-1.215	1.262	1.207	1.145	-1.274	-1.264	0.935	0.75	1.245	1.263	-1.267	1.241
BR40	1.192	1.247	-1.216	1.26	0.935	1.254	-0.616	1.234	1.194	-1.123	-1.278	-1.227	-1.283	-1.27	-0.994	1.265	-1.224	1.248	1.248	1.22	-1.262	1.266	0.607	1.253	1.047	-0.14	-1.255	1.248	-0.804	1.209	1.189	-0.637	0.803	0.407	-1.219	-1.177	-0.994	-1.102	1.196	1.243	1.132	-1.276	-1.212	1.028	0.713	1.294	1.224	-1.213	1.213
BR41	1.213	1.262	-1.177	1.26	1.058	1.264	-0.564	1.206	1.216	-1.196	-1.232	-1.248	-1.225	-1.219	-0.681	1.189	-1.239	1.199	1.24	1.134	-1.247	1.155	0.143	1.222	1.035	-0.375	-1.271	1.255	-0.919	1.004	1.218	-0.463	1.051	0.237	-1.191	-1.213	-1.042	-1.201	1.077	1.168	1.278	-1.23	-1.261	0.738	1.046	1.195	1.265	-1.17	1.271
BR42	-1.229	-1.304	1.284	-1.293	-0.856	-1.286	0.762	-1.221	-1.255	1.247	1.294	1.295	1.279	1.293	0.903	-1.279	1.295	-1.26	-1.304	-1.23	1.294	-1.275	-0.389	-1.3	-1.136	0.239	1.28	-1.303	0.763	-1.191	-1.283	0.474	-0.912	-0.507	1.226	1.23	1.118	1.237	-1.235	-1.246	-1.228	1.267	1.285	-0.913	-0.838	-1.222	-1.299	1.288	-1.292
BR43	-1.17	-1.214	1.171	-1.197	-0.856	-1.204	0.663	-1.114	-1.178	1.227	1.158	1.207	1.13	1.15	0.578	-1.129	1.218	-1.146	-1.208	-1.084	1.181	-1.094	0.037	-1.184	-1.061	0.38	1.186	-1.214	0.791	-0.945	-1.214	0.247	-1.04	-0.352	1.099	1.156	1.111	1.225	-1.06	-1.126	-1.248	1.127	1.21	-0.68	-1.015	-1.03	-1.234	1.183	-1.25
BR44	1.015	1.098	-1.076	1.119	0.823	1.109	-0.559	1.115	1.026	-0.929	-1.162	-1.08	-1.18	-1.156	-1.045	1.159	-1.063	1.125	1.099	1.098	-1.13	1.171	0.819	1.12	0.898	-0.052	-1.119	1.1	-0.726	1.158	1.017	-0.775	0.552	0.367	-1.114	-1.042	-0.797	-0.908	1.089	1.117	0.92	-1.167	-1.057	1.012	0.461	1.237	1.061	-1.063	1.04
BR45	1.002	1.106	-0.944	1.088	1.108	1.086	-0.405	1.041	1.034	-1.066	-1.034	-1.081	-1.027	-1.018	-0.377	0.995	-1.042	0.995	1.051	0.893	-1.06	0.939	0.021	1.021	0.858	-0.513	-1.105	1.077	-0.89	0.739	1.037	-0.405	0.98	0.034	-1.023	-1.064	-0.784	-1.034	0.839	0.933	1.177	-1.033	-1.121	0.401	1.056	1.011	1.096	-0.937	1.101
Sample	Unaffected littermates of Crouzon E17.5 Mice
	BO1	BO2	BO3	BO4	BO5	BO6	BO7	BO8	BO9	BO10	BO11	BO12	BO13	BO14	BO15	BO16	BO17	BO18	BO19	BO20	BO21	BO22	BO23	BO24	BO25	BO26	BO27	BO28	BO29	BO30	BO31	BO32	BO33	BO34	BO35	BO36	BO37	BO38	BO39	BO40	BO41	BO42	BO43	BO44	BO45	BR1	BR2	BR3	BR4
BO1
BO2	1.205
BO3	-1.181	-1.207
BO4	1.199	1.224	-1.225
BO5	1.17	1.186	-1.19	1.204
BO6	1.207	1.225	-1.221	1.228	1.192
BO7	0.501	0.42	-0.305	0.388	0.438	0.412
BO8	1.199	1.223	-1.202	1.221	1.202	1.218	0.506
BO9	1.191	1.182	-1.158	1.182	1.148	1.189	0.631	1.191
BO10	-0.991	-1.085	1.106	-1.092	-1.083	-1.071	-0.008	-1.072	-0.906
BO11	-1.176	-1.218	1.222	-1.224	-1.184	-1.217	-0.286	-1.209	-1.146	1.133
BO12	-1.129	-1.194	1.213	-1.205	-1.163	-1.198	-0.2	-1.177	-1.105	1.15	1.217
BO13	-1.16	-1.206	1.213	-1.212	-1.185	-1.205	-0.232	-1.195	-1.105	1.168	1.224	1.216
BO14	-1.183	-1.223	1.208	-1.217	-1.18	-1.214	-0.326	-1.213	-1.141	1.138	1.226	1.204	1.223
BO15	1.029	1.049	-1.059	1.071	1.031	1.077	0.629	1.068	1.159	-0.757	-1.024	-1.018	-0.965	-0.991
BO16	1.202	1.213	-1.185	1.203	1.149	1.213	0.474	1.197	1.208	-0.991	-1.186	-1.16	-1.157	-1.185	1.11
BO17	-1.185	-1.217	1.223	-1.224	-1.194	-1.218	-0.312	-1.212	-1.142	1.135	1.228	1.212	1.225	1.225	-1.007	-1.177
BO18	1.204	1.218	-1.197	1.206	1.144	1.214	0.353	1.193	1.174	-1.05	-1.205	-1.176	-1.186	-1.207	1.037	1.218	-1.197
BO19	1.206	1.228	-1.218	1.228	1.198	1.227	0.389	1.221	1.178	-1.1	-1.222	-1.2	-1.213	-1.223	1.048	1.208	-1.222	1.216
BO20	1.182	1.154	-1.108	1.138	1.087	1.156	0.634	1.145	1.212	-0.832	-1.098	-1.049	-1.053	-1.101	1.121	1.203	-1.091	1.17	1.145
BO21	-1.169	-1.212	1.216	-1.218	-1.194	-1.21	-0.283	-1.206	-1.122	1.156	1.226	1.215	1.23	1.225	-0.984	-1.164	1.229	-1.187	-1.218	-1.067
BO22	1.199	1.226	-1.22	1.23	1.199	1.227	0.386	1.219	1.187	-1.084	-1.222	-1.204	-1.207	-1.216	1.079	1.212	-1.219	1.212	1.228	1.15	-1.213
BO23	1.16	1.183	-1.174	1.196	1.21	1.187	0.5	1.196	1.185	-1.018	-1.169	-1.146	-1.152	-1.161	1.113	1.176	-1.165	1.151	1.189	1.139	-1.161	1.199
BO24	1.21	1.229	-1.214	1.226	1.196	1.226	0.395	1.219	1.18	-1.091	-1.219	-1.194	-1.209	-1.221	1.045	1.211	-1.219	1.219	1.231	1.153	-1.213	1.227	1.19
BO25	1.052	1.047	-1.063	1.062	1.08	1.051	0.399	1.067	1.03	-1.01	-1.05	-1.003	-1.045	-1.052	0.902	1.021	-1.052	1.043	1.077	0.995	-1.047	1.057	1.071	1.077
BO26	0.569	0.476	-0.44	0.468	0.41	0.5	0.723	0.483	0.738	-0.015	-0.388	-0.322	-0.286	-0.368	0.835	0.641	-0.358	0.547	0.473	0.821	-0.308	0.495	0.571	0.488	0.573
BO27	-1.178	-1.218	1.207	-1.215	-1.18	-1.21	-0.314	-1.21	-1.128	1.144	1.224	1.204	1.225	1.23	-0.974	-1.173	1.226	-1.198	-1.218	-1.083	1.228	-1.211	-1.151	-1.216	-1.038	-0.324
BO28	1.214	1.229	-1.212	1.226	1.195	1.229	0.428	1.221	1.188	-1.071	-1.214	-1.19	-1.204	-1.217	1.059	1.215	-1.216	1.217	1.229	1.161	-1.209	1.227	1.19	1.229	1.051	0.494	-1.213
BO29	0.74	0.65	-0.504	0.601	0.693	0.616	1.007	0.687	0.756	-0.309	-0.508	-0.428	-0.491	-0.567	0.616	0.681	-0.535	0.599	0.631	0.805	-0.523	0.614	0.728	0.647	0.634	0.647	-0.547	0.66
BO30	1.209	1.225	-1.201	1.221	1.201	1.221	0.505	1.23	1.19	-1.068	-1.206	-1.175	-1.196	-1.214	1.057	1.202	-1.212	1.199	1.223	1.152	-1.206	1.219	1.192	1.223	1.061	0.481	-1.211	1.225	0.706
BO31	1.215	1.223	-1.191	1.214	1.18	1.217	0.5	1.216	1.206	-1.022	-1.196	-1.164	-1.174	-1.2	1.081	1.222	-1.195	1.213	1.219	1.189	-1.185	1.219	1.19	1.222	1.045	0.577	-1.191	1.223	0.73	1.22
BO32	0.742	0.621	-0.564	0.602	0.578	0.625	0.709	0.623	0.821	-0.211	-0.527	-0.434	-0.449	-0.53	0.778	0.745	-0.513	0.687	0.626	0.913	-0.469	0.627	0.69	0.645	0.781	1.145	-0.487	0.638	0.837	0.629	0.719
BO33	1.196	1.195	-1.168	1.182	1.117	1.197	0.438	1.171	1.194	-0.964	-1.166	-1.135	-1.136	-1.166	1.088	1.225	-1.155	1.219	1.192	1.207	-1.139	1.193	1.15	1.197	1.029	0.688	-1.151	1.199	0.662	1.178	1.207	0.797
BO34	1.223	1.217	-1.195	1.211	1.183	1.22	0.467	1.205	1.193	-1.026	-1.19	-1.162	-1.178	-1.195	1.058	1.217	-1.194	1.214	1.219	1.183	-1.184	1.214	1.182	1.221	1.055	0.563	-1.188	1.225	0.722	1.215	1.223	0.716	1.209
BO35	-0.531	-0.637	0.729	-0.677	-0.686	-0.634	0.379	-0.645	-0.389	1.01	0.754	0.788	0.82	0.746	-0.24	-0.47	0.775	-0.58	-0.667	-0.251	0.806	-0.643	-0.537	-0.645	-0.63	0.558	0.778	-0.619	0.226	-0.631	-0.532	0.372	-0.427	-0.538
BO36	-1.059	-1.106	1.137	-1.121	-1.126	-1.109	-0.115	-1.106	-0.956	1.2	1.146	1.139	1.183	1.152	-0.781	-1.015	1.159	-1.075	-1.126	-0.885	1.173	-1.105	-1.047	-1.119	-1.055	-0.073	1.163	-1.106	-0.386	-1.107	-1.05	-0.285	-0.995	-1.073	0.984
BO37	-0.98	-0.982	1.084	-1.031	-0.942	-1.032	0.056	-0.954	-0.959	0.896	1.045	1.042	1.022	0.993	-0.921	-0.994	1.031	-1.033	-1.008	-0.921	1.012	-1.023	-0.936	-1.004	-0.876	-0.447	0.994	-1	-0.053	-0.952	-0.959	-0.482	-1.012	-0.984	0.655	0.95
BO38	-1.124	-1.19	1.211	-1.203	-1.158	-1.193	-0.217	-1.179	-1.101	1.151	1.216	1.229	1.214	1.203	-1.014	-1.151	1.213	-1.167	-1.196	-1.037	1.215	-1.199	-1.136	-1.188	-0.995	-0.301	1.205	-1.185	-0.413	-1.175	-1.159	-0.409	-1.121	-1.151	0.814	1.14	1.036
BO39	1.148	1.14	-1.089	1.13	1.124	1.122	0.694	1.159	1.161	-0.902	-1.093	-1.052	-1.06	-1.103	1.039	1.133	-1.106	1.098	1.132	1.127	-1.09	1.133	1.127	1.132	0.98	0.584	-1.094	1.135	0.867	1.158	1.172	0.742	1.095	1.138	-0.446	-0.924	-0.766	-1.06
BO40	1.173	1.159	-1.158	1.175	1.194	1.159	0.45	1.168	1.134	-1.021	-1.147	-1.122	-1.139	-1.144	0.992	1.132	-1.164	1.127	1.173	1.089	-1.155	1.172	1.164	1.172	1.059	0.456	-1.141	1.167	0.744	1.171	1.175	0.665	1.103	1.17	-0.626	-1.058	-0.907	-1.12	1.174
BO41	1.196	1.193	-1.192	1.195	1.138	1.203	0.31	1.165	1.172	-1.003	-1.184	-1.16	-1.162	-1.174	1.059	1.211	-1.176	1.218	1.198	1.173	-1.162	1.202	1.154	1.203	1.03	0.604	-1.164	1.202	0.575	1.173	1.197	0.731	1.217	1.208	-0.52	-1.039	-1.081	-1.145	1.069	1.127
BO42	-1.172	-1.215	1.198	-1.212	-1.195	-1.203	-0.355	-1.214	-1.126	1.146	1.217	1.197	1.22	1.225	-0.972	-1.163	1.222	-1.181	-1.215	-1.073	1.226	-1.208	-1.164	-1.212	-1.042	-0.306	1.226	-1.208	-0.602	-1.213	-1.191	-0.483	-1.133	-1.183	0.779	1.159	0.944	1.2	-1.12	-1.162	-1.144
BO43	-1.108	-1.167	1.2	-1.182	-1.145	-1.175	-0.127	-1.155	-1.05	1.177	1.205	1.209	1.219	1.196	-0.929	-1.11	1.206	-1.151	-1.178	-0.986	1.212	-1.173	-1.102	-1.171	-1.013	-0.209	1.203	-1.166	-0.341	-1.154	-1.119	-0.344	-1.09	-1.13	0.896	1.194	1.065	1.209	-0.976	-1.078	-1.128	1.189
BO44	0.924	0.904	-0.9	0.933	0.977	0.902	0.501	0.923	0.972	-0.674	-0.879	-0.87	-0.836	-0.852	0.941	0.919	-0.889	0.857	0.914	0.922	-0.87	0.944	0.996	0.912	0.772	0.557	-0.839	0.911	0.74	0.917	0.964	0.684	0.871	0.923	-0.28	-0.666	-0.663	-0.868	1.076	1.08	0.893	-0.887	-0.743
BO45	1.125	1.107	-1.112	1.11	1.044	1.124	0.187	1.058	1.1	-0.889	-1.098	-1.08	-1.071	-1.079	1.006	1.153	-1.081	1.159	1.115	1.13	-1.064	1.125	1.08	1.123	0.932	0.652	-1.064	1.123	0.505	1.072	1.121	0.76	1.176	1.142	-0.378	-0.924	-1.08	-1.052	0.955	1.04	1.203	-1.035	-1.037	0.849
BR1	1.169	1.134	-1.102	1.128	1.076	1.138	0.645	1.131	1.19	-0.814	-1.084	-1.049	-1.037	-1.08	1.101	1.172	-1.09	1.133	1.126	1.188	-1.062	1.134	1.1	1.128	0.926	0.733	-1.069	1.141	0.781	1.138	1.175	0.831	1.156	1.16	-0.311	-0.86	-0.898	-1.049	1.181	1.131	1.134	-1.07	-0.967	1.029	1.069
BR2	1.206	1.228	-1.197	1.213	1.168	1.219	0.4	1.213	1.167	-1.085	-1.212	-1.183	-1.203	-1.222	1.013	1.209	-1.211	1.222	1.223	1.149	-1.206	1.215	1.161	1.225	1.043	0.461	-1.218	1.225	0.645	1.218	1.216	0.618	1.197	1.216	-0.637	-1.112	-0.977	-1.178	1.118	1.14	1.193	-1.209	-1.165	0.851	1.11	1.119
BR3	-1.117	-1.189	1.209	-1.204	-1.166	-1.195	-0.288	-1.188	-1.126	1.129	1.211	1.22	1.203	1.196	-1.068	-1.157	1.204	-1.161	-1.193	-1.056	1.205	-1.201	-1.161	-1.185	-1.016	-0.372	1.195	-1.184	-0.437	-1.18	-1.16	-0.449	-1.126	-1.149	0.767	1.124	1.033	1.222	-1.058	-1.104	-1.141	1.19	1.199	-0.86	-1.044	-1.046	-1.172
BR4	1.212	1.223	-1.207	1.217	1.187	1.22	0.37	1.211	1.157	-1.102	-1.213	-1.185	-1.211	-1.221	0.994	1.196	-1.218	1.215	1.226	1.134	-1.214	1.216	1.165	1.227	1.075	0.436	-1.219	1.224	0.638	1.217	1.211	0.617	1.186	1.218	-0.681	-1.14	-0.998	-1.179	1.115	1.166	1.195	-1.212	-1.176	0.87	1.112	1.112	1.225	-1.169
BR5	1.19	1.152	-1.138	1.15	1.131	1.144	0.369	1.142	1.105	-1.013	-1.138	-1.085	-1.13	-1.148	0.891	1.128	-1.153	1.157	1.164	1.095	-1.139	1.148	1.093	1.168	1.085	0.475	-1.143	1.156	0.691	1.151	1.162	0.731	1.127	1.168	-0.627	-1.066	-0.946	-1.082	1.122	1.183	1.147	-1.143	-1.073	0.939	1.072	1.109	1.156	-1.051	1.18
BR6	1.212	1.223	-1.215	1.222	1.179	1.222	0.386	1.215	1.175	-1.086	-1.218	-1.188	-1.205	-1.219	1.03	1.203	-1.22	1.219	1.226	1.146	-1.211	1.22	1.164	1.226	1.078	0.484	-1.216	1.223	0.605	1.217	1.215	0.643	1.192	1.214	-0.673	-1.121	-1.029	-1.187	1.13	1.166	1.199	-1.207	-1.173	0.892	1.112	1.135	1.222	-1.18	1.225
BR7	0.763	0.742	-0.546	0.635	0.578	0.675	0.583	0.693	0.724	-0.43	-0.616	-0.542	-0.596	-0.691	0.515	0.784	-0.604	0.766	0.689	0.844	-0.601	0.666	0.639	0.713	0.472	0.503	-0.667	0.724	0.882	0.721	0.774	0.656	0.803	0.764	0.15	-0.436	-0.224	-0.519	0.728	0.586	0.707	-0.665	-0.481	0.411	0.698	0.74	0.781	-0.51	0.721
BR8	1.224	1.215	-1.181	1.203	1.164	1.208	0.503	1.207	1.186	-1.013	-1.185	-1.146	-1.168	-1.196	1.025	1.205	-1.193	1.206	1.21	1.171	-1.181	1.203	1.152	1.212	1.022	0.521	-1.192	1.216	0.729	1.215	1.222	0.689	1.19	1.218	-0.562	-1.058	-0.95	-1.145	1.17	1.174	1.184	-1.189	-1.115	0.934	1.099	1.177	1.214	-1.133	1.213
BR9	1.151	1.159	-1.063	1.108	1.048	1.125	0.52	1.13	1.118	-0.934	-1.1	-1.048	-1.079	-1.134	0.936	1.167	-1.091	1.168	1.136	1.153	-1.085	1.123	1.074	1.147	0.952	0.572	-1.118	1.148	0.8	1.142	1.168	0.741	1.169	1.158	-0.382	-0.946	-0.784	-1.038	1.091	1.043	1.124	-1.112	-1.005	0.785	1.059	1.094	1.175	-1.031	1.147
BR10	-1.016	-1.082	1.151	-1.12	-1.108	-1.098	-0.024	-1.078	-0.95	1.173	1.143	1.175	1.166	1.12	-0.856	-1.005	1.154	-1.047	-1.107	-0.854	1.162	-1.105	-1.036	-1.093	-0.964	-0.069	1.133	-1.083	-0.245	-1.073	-1.034	-0.214	-0.97	-1.041	0.995	1.169	1.018	1.181	-0.938	-1.075	-1.034	1.133	1.187	-0.805	-0.931	-0.899	-1.067	1.156	-1.097
BR11	-1.17	-1.211	1.22	-1.22	-1.189	-1.213	-0.302	-1.209	-1.132	1.14	1.227	1.213	1.226	1.223	-1.003	-1.167	1.229	-1.187	-1.216	-1.073	1.229	-1.213	-1.159	-1.211	-1.034	-0.324	1.226	-1.209	-0.505	-1.207	-1.184	-0.466	-1.141	-1.182	0.797	1.164	1.03	1.216	-1.088	-1.145	-1.163	1.221	1.213	-0.861	-1.063	-1.069	-1.205	1.21	-1.21
BR12	-1.126	-1.173	1.203	-1.187	-1.151	-1.181	-0.133	-1.159	-1.065	1.175	1.208	1.202	1.219	1.201	-0.933	-1.124	1.206	-1.168	-1.188	-1.013	1.21	-1.18	-1.115	-1.183	-1.066	-0.277	1.203	-1.173	-0.378	-1.159	-1.132	-0.431	-1.114	-1.145	0.863	1.196	1.075	1.198	-0.982	-1.09	-1.15	1.187	1.225	-0.746	-1.068	-0.976	-1.175	1.19	-1.189
BR13	-1.147	-1.192	1.221	-1.212	-1.184	-1.203	-0.304	-1.198	-1.125	1.139	1.216	1.211	1.214	1.204	-1.03	-1.149	1.219	-1.165	-1.203	-1.053	1.218	-1.202	-1.155	-1.195	-1.059	-0.347	1.208	-1.192	-0.46	-1.192	-1.163	-0.465	-1.122	-1.162	0.817	1.165	1.052	1.216	-1.07	-1.134	-1.145	1.202	1.212	-0.854	-1.038	-1.054	-1.18	1.218	-1.19
BR14	-1.172	-1.219	1.215	-1.222	-1.187	-1.218	-0.366	-1.217	-1.152	1.125	1.224	1.213	1.219	1.223	-1.04	-1.184	1.224	-1.193	-1.219	-1.098	1.224	-1.218	-1.171	-1.214	-1.028	-0.373	1.224	-1.216	-0.55	-1.216	-1.196	-0.496	-1.156	-1.189	0.743	1.141	1	1.216	-1.108	-1.14	-1.163	1.22	1.199	-0.868	-1.06	-1.09	-1.211	1.216	-1.209
BR15	1.048	0.95	-0.886	0.909	0.818	0.947	0.355	0.891	0.955	-0.629	-0.885	-0.814	-0.858	-0.908	0.737	1.008	-0.887	1.029	0.94	1.054	-0.858	0.923	0.83	0.958	0.762	0.661	-0.894	0.965	0.666	0.924	0.986	0.845	1.055	1.018	-0.128	-0.717	-0.822	-0.791	0.872	0.881	1.043	-0.857	-0.791	0.64	1.07	1.008	0.986	-0.755	0.98
BR16	1.208	1.209	-1.167	1.188	1.123	1.202	0.474	1.189	1.189	-0.989	-1.176	-1.137	-1.15	-1.186	1.05	1.222	-1.17	1.222	1.201	1.197	-1.157	1.195	1.14	1.206	1.023	0.617	-1.175	1.208	0.691	1.197	1.216	0.751	1.222	1.213	-0.479	-1.022	-0.972	-1.129	1.123	1.113	1.202	-1.16	-1.102	0.856	1.138	1.16	1.215	-1.128	1.201
BR17	-1.181	-1.217	1.221	-1.224	-1.198	-1.218	-0.336	-1.215	-1.144	1.137	1.226	1.213	1.225	1.224	-1.014	-1.176	1.231	-1.192	-1.222	-1.089	1.23	-1.219	-1.17	-1.218	-1.051	-0.353	1.226	-1.216	-0.551	-1.215	-1.195	-0.502	-1.15	-1.193	0.773	1.161	1.014	1.214	-1.109	-1.162	-1.168	1.224	1.205	-0.886	-1.067	-1.087	-1.21	1.208	-1.216
BR18	1.187	1.187	-1.189	1.191	1.116	1.201	0.443	1.176	1.201	-0.951	-1.175	-1.149	-1.137	-1.16	1.124	1.21	-1.169	1.2	1.185	1.182	-1.147	1.193	1.137	1.185	0.988	0.651	-1.153	1.192	0.561	1.177	1.195	0.72	1.204	1.189	-0.497	-0.993	-1.075	-1.148	1.107	1.109	1.201	-1.132	-1.109	0.904	1.142	1.178	1.179	-1.153	1.17
BR19	1.204	1.228	-1.214	1.224	1.179	1.223	0.385	1.216	1.181	-1.088	-1.22	-1.197	-1.204	-1.22	1.052	1.213	-1.218	1.221	1.228	1.152	-1.211	1.226	1.176	1.228	1.067	0.499	-1.214	1.225	0.615	1.217	1.221	0.646	1.199	1.214	-0.649	-1.105	-1.013	-1.195	1.14	1.167	1.201	-1.208	-1.168	0.919	1.119	1.141	1.223	-1.189	1.221
BR20	1.138	1.131	-1.048	1.088	1.001	1.11	0.594	1.104	1.158	-0.812	-1.066	-1.013	-1.017	-1.083	1.04	1.179	-1.05	1.156	1.106	1.2	-1.03	1.106	1.061	1.117	0.91	0.769	-1.062	1.123	0.772	1.112	1.159	0.863	1.187	1.141	-0.222	-0.831	-0.839	-1.004	1.093	1.011	1.133	-1.047	-0.944	0.828	1.089	1.151	1.137	-1.011	1.102
BR21	-1.165	-1.208	1.218	-1.218	-1.195	-1.209	-0.306	-1.208	-1.124	1.153	1.224	1.214	1.227	1.221	-0.996	-1.159	1.229	-1.179	-1.215	-1.062	1.23	-1.211	-1.161	-1.209	-1.049	-0.309	1.225	-1.206	-0.519	-1.206	-1.18	-0.46	-1.131	-1.179	0.814	1.175	1.012	1.216	-1.092	-1.153	-1.152	1.223	1.212	-0.869	-1.047	-1.062	-1.2	1.21	-1.208
BR22	1.206	1.223	-1.223	1.227	1.181	1.227	0.357	1.21	1.179	-1.08	-1.221	-1.202	-1.206	-1.215	1.058	1.21	-1.221	1.219	1.227	1.148	-1.211	1.226	1.173	1.226	1.054	0.492	-1.211	1.225	0.579	1.213	1.216	0.63	1.197	1.216	-0.657	-1.109	-1.053	-1.198	1.123	1.167	1.21	-1.202	-1.178	0.917	1.135	1.142	1.217	-1.192	1.22
BR23	1.151	1.137	-1.153	1.148	1.085	1.141	0.267	1.116	1.128	-0.968	-1.143	-1.109	-1.106	-1.124	1.006	1.149	-1.137	1.166	1.15	1.116	-1.115	1.154	1.09	1.152	1.051	0.622	-1.111	1.138	0.511	1.115	1.152	0.78	1.155	1.142	-0.559	-0.987	-1.071	-1.105	1.085	1.137	1.179	-1.097	-1.068	0.969	1.138	1.128	1.129	-1.087	1.141
BR24	1.204	1.218	-1.216	1.221	1.168	1.223	0.414	1.211	1.195	-1.047	-1.212	-1.189	-1.188	-1.205	1.087	1.214	-1.211	1.216	1.22	1.164	-1.197	1.222	1.169	1.218	1.048	0.548	-1.199	1.219	0.592	1.211	1.217	0.667	1.2	1.21	-0.616	-1.076	-1.046	-1.189	1.141	1.16	1.203	-1.19	-1.157	0.93	1.123	1.164	1.21	-1.187	1.209
BR25	1.02	0.993	-0.901	0.947	0.864	0.985	0.722	0.966	1.052	-0.619	-0.896	-0.88	-0.852	-0.917	0.986	1.066	-0.898	1.006	0.964	1.107	-0.872	0.964	0.919	0.971	0.695	0.751	-0.9	0.996	0.84	0.987	1.043	0.791	1.061	1.034	-0.022	-0.641	-0.645	-0.871	1.038	0.912	0.988	-0.894	-0.768	0.809	0.945	1.126	0.996	-0.867	0.957
BR26	0.483	0.409	-0.282	0.34	0.21	0.4	0.626	0.36	0.584	0.125	-0.281	-0.232	-0.194	-0.297	0.601	0.573	-0.254	0.486	0.358	0.724	-0.212	0.376	0.353	0.379	0.093	0.9	-0.266	0.414	0.596	0.383	0.495	0.788	0.61	0.479	0.695	0.095	-0.239	-0.212	0.475	0.266	0.506	-0.234	-0.105	0.347	0.586	0.676	0.423	-0.231	0.35
BR27	-1.16	-1.208	1.197	-1.207	-1.186	-1.202	-0.361	-1.21	-1.118	1.145	1.213	1.198	1.219	1.22	-0.978	-1.155	1.218	-1.172	-1.207	-1.06	1.223	-1.2	-1.153	-1.203	-1.023	-0.284	1.225	-1.203	-0.564	-1.209	-1.177	-0.433	-1.124	-1.174	0.792	1.168	0.955	1.201	-1.088	-1.129	-1.132	1.225	1.2	-0.823	-1.018	-1.048	-1.205	1.199	-1.205
BR28	1.194	1.221	-1.207	1.217	1.178	1.211	0.386	1.215	1.167	-1.107	-1.218	-1.187	-1.203	-1.221	1.025	1.195	-1.216	1.211	1.223	1.132	-1.21	1.217	1.168	1.222	1.1	0.477	-1.215	1.214	0.611	1.214	1.21	0.643	1.18	1.2	-0.692	-1.123	-0.995	-1.188	1.137	1.164	1.182	-1.211	-1.168	0.9	1.085	1.117	1.217	-1.184	1.218
BR29	0.841	0.823	-0.661	0.739	0.653	0.778	0.815	0.797	0.9	-0.411	-0.695	-0.644	-0.635	-0.74	0.814	0.905	-0.682	0.837	0.772	0.988	-0.66	0.769	0.746	0.787	0.545	0.785	-0.712	0.807	0.914	0.813	0.883	0.825	0.906	0.846	0.217	-0.403	-0.346	-0.637	0.918	0.703	0.788	-0.714	-0.521	0.653	0.748	0.964	0.833	-0.645	0.767
BR30	1.219	1.222	-1.189	1.211	1.169	1.216	0.501	1.215	1.193	-1.027	-1.195	-1.162	-1.177	-1.203	1.049	1.214	-1.2	1.211	1.217	1.174	-1.189	1.212	1.164	1.218	1.023	0.524	-1.199	1.222	0.713	1.221	1.226	0.674	1.196	1.22	-0.568	-1.063	-0.955	-1.161	1.17	1.169	1.187	-1.196	-1.127	0.933	1.099	1.176	1.22	-1.154	1.214
BR31	1.207	1.222	-1.172	1.199	1.15	1.207	0.483	1.206	1.186	-1.025	-1.189	-1.154	-1.169	-1.202	1.039	1.218	-1.186	1.217	1.211	1.181	-1.177	1.206	1.159	1.215	1.019	0.546	-1.193	1.217	0.722	1.212	1.224	0.695	1.207	1.215	-0.528	-1.046	-0.93	-1.149	1.151	1.14	1.189	-1.188	-1.115	0.897	1.111	1.156	1.223	-1.145	1.209
BR32	0.638	0.538	-0.393	0.457	0.378	0.518	0.788	0.504	0.679	-0.084	-0.388	-0.32	-0.331	-0.435	0.6	0.668	-0.382	0.603	0.504	0.828	-0.346	0.487	0.482	0.526	0.447	0.95	-0.4	0.544	0.886	0.534	0.623	0.991	0.717	0.63	0.543	-0.139	-0.204	-0.296	0.631	0.451	0.595	-0.384	-0.218	0.388	0.616	0.755	0.566	-0.31	0.521
BR33	1.191	1.195	-1.147	1.168	1.091	1.188	0.452	1.167	1.173	-0.962	-1.159	-1.121	-1.133	-1.17	1.037	1.215	-1.149	1.215	1.182	1.191	-1.136	1.177	1.115	1.188	0.973	0.613	-1.159	1.194	0.664	1.177	1.199	0.728	1.219	1.199	-0.441	-0.995	-0.968	-1.112	1.085	1.07	1.196	-1.138	-1.088	0.803	1.144	1.141	1.205	-1.111	1.184
BR34	1.202	1.205	-1.175	1.191	1.126	1.203	0.466	1.185	1.2	-0.98	-1.175	-1.146	-1.144	-1.176	1.09	1.227	-1.168	1.219	1.2	1.204	-1.152	1.2	1.152	1.204	1.028	0.663	-1.163	1.206	0.679	1.191	1.218	0.779	1.226	1.213	-0.459	-1.003	-0.991	-1.138	1.134	1.128	1.209	-1.15	-1.095	0.91	1.152	1.179	1.204	-1.138	1.193
BR35	-0.516	-0.608	0.74	-0.683	-0.75	-0.634	0.358	-0.631	-0.412	0.949	0.731	0.789	0.799	0.697	-0.343	-0.459	0.755	-0.532	-0.652	-0.251	0.786	-0.65	-0.614	-0.629	-0.602	0.505	0.73	-0.612	0.181	-0.617	-0.52	0.361	-0.403	-0.539	1.145	0.942	0.687	0.804	-0.442	-0.676	-0.524	0.746	0.871	-0.446	-0.417	-0.32	-0.584	0.774	-0.646
BR36	-1.088	-1.158	1.143	-1.152	-1.133	-1.144	-0.279	-1.157	-1.02	1.166	1.171	1.17	1.193	1.186	-0.863	-1.078	1.182	-1.108	-1.154	-0.951	1.195	-1.141	-1.075	-1.147	-0.939	-0.089	1.197	-1.147	-0.491	-1.158	-1.111	-0.252	-1.036	-1.107	0.888	1.17	0.87	1.179	-1.031	-1.074	-1.049	1.202	1.183	-0.747	-0.916	-0.961	-1.158	1.162	-1.157
BR37	-0.876	-0.901	1.002	-0.98	-1.022	-0.946	-0.296	-0.944	-0.928	0.838	0.947	0.982	0.932	0.89	-0.98	-0.875	0.963	-0.836	-0.933	-0.799	0.953	-0.965	-0.997	-0.916	-0.811	-0.315	0.898	-0.92	-0.351	-0.927	-0.907	-0.347	-0.814	-0.892	0.653	0.86	0.89	0.991	-0.934	-1.024	-0.876	0.925	0.928	-1.035	-0.791	-0.906	-0.843	1.004	-0.88
BR38	-1.07	-1.159	1.159	-1.158	-1.125	-1.14	-0.12	-1.146	-1.022	1.202	1.194	1.191	1.203	1.195	-0.885	-1.091	1.184	-1.133	-1.163	-0.958	1.198	-1.156	-1.095	-1.157	-1.019	-0.179	1.195	-1.141	-0.383	-1.138	-1.111	-0.342	-1.066	-1.097	0.899	1.171	0.955	1.193	-0.994	-1.066	-1.089	1.193	1.198	-0.762	-0.986	-0.93	-1.156	1.183	-1.156
BR39	1.134	1.139	-1.046	1.095	1.076	1.1	0.41	1.105	1.068	-0.962	-1.087	-1.043	-1.082	-1.121	0.858	1.129	-1.084	1.137	1.124	1.099	-1.085	1.112	1.083	1.136	0.936	0.451	-1.106	1.131	0.825	1.121	1.149	0.681	1.125	1.144	-0.43	-0.965	-0.745	-1.025	1.08	1.086	1.108	-1.115	-0.996	0.868	1.062	1.051	1.15	-1.003	1.138
BR40	1.201	1.18	-1.19	1.186	1.144	1.186	0.288	1.162	1.127	-1.054	-1.181	-1.146	-1.173	-1.179	0.951	1.163	-1.189	1.195	1.194	1.112	-1.176	1.183	1.111	1.195	1.082	0.475	-1.176	1.187	0.569	1.17	1.177	0.679	1.166	1.192	-0.673	-1.107	-1.058	-1.141	1.086	1.166	1.193	-1.162	-1.142	0.886	1.129	1.112	1.184	-1.116	1.205
BR41	1.182	1.208	-1.188	1.196	1.114	1.206	0.379	1.185	1.179	-1.018	-1.196	-1.17	-1.167	-1.193	1.074	1.217	-1.183	1.222	1.2	1.17	-1.171	1.202	1.135	1.202	1	0.578	-1.184	1.204	0.549	1.187	1.201	0.669	1.215	1.195	-0.549	-1.037	-1.043	-1.166	1.084	1.085	1.205	-1.162	-1.14	0.826	1.143	1.134	1.209	-1.168	1.192
BR42	-1.164	-1.213	1.204	-1.214	-1.191	-1.205	-0.343	-1.213	-1.126	1.147	1.22	1.206	1.222	1.224	-0.989	-1.163	1.224	-1.179	-1.213	-1.067	1.227	-1.209	-1.162	-1.209	-1.026	-0.299	1.227	-1.207	-0.561	-1.211	-1.186	-0.453	-1.13	-1.178	0.79	1.16	0.965	1.21	-1.108	-1.148	-1.143	1.229	1.199	-0.872	-1.032	-1.065	-1.206	1.204	-1.207
BR43	-1.101	-1.172	1.191	-1.187	-1.169	-1.169	-0.245	-1.178	-1.068	1.179	1.203	1.205	1.21	1.197	-0.956	-1.104	1.207	-1.128	-1.179	-0.982	1.214	-1.177	-1.126	-1.169	-1.022	-0.205	1.203	-1.163	-0.43	-1.169	-1.132	-0.346	-1.064	-1.12	0.903	1.176	0.977	1.214	-1.057	-1.12	-1.09	1.207	1.206	-0.848	-0.967	-0.997	-1.158	1.208	-1.166
BR44	0.961	0.914	-1.003	0.958	0.892	0.945	-0.102	0.879	0.882	-0.841	-0.968	-0.946	-0.945	-0.925	0.755	0.918	-0.968	0.975	0.951	0.866	-0.942	0.955	0.857	0.95	0.902	0.434	-0.921	0.93	0.166	0.882	0.919	0.607	0.944	0.937	-0.627	-0.884	-1.114	-0.939	0.812	0.971	1.028	-0.89	-0.946	0.806	1.036	0.903	0.911	-0.895	0.956
BR45	1.128	1.162	-1.122	1.134	1.023	1.155	0.371	1.127	1.136	-0.947	-1.139	-1.114	-1.104	-1.143	1.043	1.189	-1.118	1.191	1.144	1.15	-1.105	1.145	1.065	1.148	0.917	0.609	-1.13	1.153	0.513	1.131	1.155	0.663	1.195	1.146	-0.448	-0.954	-0.992	-1.108	1.017	0.985	1.166	-1.098	-1.079	0.718	1.117	1.093	1.171	-1.114	1.137
SCALED	CORRELATION	MATRICES:
	Each	matrix	is	scaled	by	the	mean	of	the	absolute	values	of	the	elements.
	Scale	for	Sample	Apert Mutants, E17.5	0.76643
	Scale	for	Sample	Crouzon Mutants, E17.5	0.78884
Sample	Apert Mutants, E17.5 Mice
	BO1	BO2	BO3	BO4	BO5	BO6	BO7	BO8	BO9	BO10	BO11	BO12	BO13	BO14	BO15	BO16	BO17	BO18	BO19	BO20	BO21	BO22	BO23	BO24	BO25	BO26	BO27	BO28	BO29	BO30	BO31	BO32	BO33	BO34	BO35	BO36	BO37	BO38	BO39	BO40	BO41	BO42	BO43	BO44	BO45	BR1	BR2	BR3	BR4
BO1
BO2	1.257
BO3	-1.263	-1.268
BO4	1.258	1.304	-1.265
BO5	1.096	1.153	-1.06	1.17
BO6	1.271	1.287	-1.287	1.288	1.155
BO7	-0.502	-0.517	0.529	-0.491	-0.309	-0.46
BO8	1.29	1.265	-1.251	1.272	1.147	1.273	-0.394
BO9	1.085	1.207	-1.104	1.209	1.065	1.144	-0.227	1.146
BO10	-1.247	-1.235	1.274	-1.228	-1.053	-1.261	0.705	-1.212	-0.999
BO11	-1.265	-1.3	1.274	-1.3	-1.154	-1.29	0.569	-1.264	-1.167	1.255
BO12	-1.249	-1.298	1.26	-1.296	-1.158	-1.282	0.589	-1.252	-1.177	1.25	1.301
BO13	-1.279	-1.286	1.285	-1.289	-1.157	-1.3	0.495	-1.282	-1.135	1.266	1.294	1.287
BO14	-1.278	-1.296	1.287	-1.294	-1.129	-1.296	0.552	-1.274	-1.154	1.269	1.3	1.296	1.3
BO15	-1.065	-1.139	1.139	-1.124	-0.956	-1.12	0.96	-1.011	-0.904	1.201	1.166	1.17	1.12	1.149
BO16	1.274	1.3	-1.26	1.299	1.152	1.281	-0.508	1.279	1.197	-1.228	-1.296	-1.291	-1.285	-1.294	-1.111
BO17	-1.263	-1.291	1.295	-1.289	-1.107	-1.296	0.539	-1.258	-1.151	1.269	1.296	1.289	1.295	1.301	1.158	-1.282
BO18	1.284	1.241	-1.266	1.245	1.111	1.281	-0.367	1.279	1.066	-1.236	-1.25	-1.23	-1.281	-1.266	-1.027	1.247	-1.262
BO19	1.275	1.293	-1.291	1.293	1.145	1.302	-0.518	1.274	1.143	-1.269	-1.298	-1.29	-1.302	-1.302	-1.144	1.287	-1.301	1.276
BO20	1.229	1.243	-1.197	1.251	1.128	1.236	-0.169	1.268	1.224	-1.109	-1.223	-1.213	-1.235	-1.229	-0.894	1.254	-1.217	1.234	1.229
BO21	-1.268	-1.298	1.285	-1.297	-1.149	-1.298	0.537	-1.269	-1.161	1.264	1.302	1.298	1.3	1.303	1.153	-1.291	1.301	-1.263	-1.303	-1.228
BO22	1.257	1.303	-1.266	1.304	1.168	1.289	-0.511	1.268	1.201	-1.234	-1.302	-1.299	-1.29	-1.296	-1.137	1.298	-1.291	1.245	1.294	1.243	-1.299
BO23	1.043	1.139	-1.044	1.155	1.27	1.13	-0.417	1.089	1.046	-1.038	-1.148	-1.151	-1.129	-1.109	-1.031	1.12	-1.099	1.063	1.127	1.061	-1.136	1.159
BO24	1.272	1.29	-1.288	1.291	1.151	1.302	-0.493	1.273	1.142	-1.261	-1.297	-1.287	-1.301	-1.299	-1.136	1.284	-1.299	1.279	1.304	1.232	-1.301	1.293	1.138
BO25	1.228	1.263	-1.275	1.265	1.118	1.27	-0.596	1.225	1.09	-1.255	-1.281	-1.269	-1.277	-1.275	-1.184	1.249	-1.284	1.235	1.282	1.164	-1.282	1.271	1.137	1.284
BO26	0.335	0.491	-0.398	0.52	0.605	0.478	0.623	0.456	0.71	-0.201	-0.464	-0.45	-0.46	-0.424	-0.132	0.465	-0.455	0.463	0.454	0.668	-0.464	0.516	0.643	0.493	0.49
BO27	-1.284	-1.296	1.283	-1.295	-1.143	-1.296	0.536	-1.281	-1.153	1.265	1.299	1.293	1.3	1.303	1.135	-1.297	1.296	-1.27	-1.301	-1.236	1.301	-1.295	-1.112	-1.297	-1.268	-0.418
BO28	1.267	1.293	-1.291	1.292	1.142	1.3	-0.548	1.263	1.141	-1.271	-1.299	-1.291	-1.298	-1.3	-1.166	1.284	-1.302	1.266	1.303	1.215	-1.303	1.294	1.134	1.302	1.285	0.446	-1.298
BO29	-0.773	-0.75	0.667	-0.749	-0.715	-0.7	1.021	-0.726	-0.52	0.821	0.805	0.831	0.759	0.782	0.915	-0.769	0.733	-0.667	-0.746	-0.554	0.769	-0.769	-0.777	-0.737	-0.776	0.182	0.775	-0.753
BO30	1.272	1.271	-1.283	1.266	1.049	1.264	-0.589	1.259	1.131	-1.254	-1.269	-1.256	-1.266	-1.279	-1.127	1.272	-1.276	1.237	1.274	1.2	-1.272	1.263	1.019	1.265	1.242	0.295	-1.28	1.274	-0.714
BO31	1.239	1.301	-1.266	1.298	1.129	1.279	-0.479	1.25	1.227	-1.215	-1.29	-1.286	-1.273	-1.286	-1.125	1.292	-1.286	1.225	1.283	1.244	-1.288	1.297	1.119	1.28	1.254	0.529	-1.284	1.285	-0.682	1.268
BO32	-0.019	0.219	-0.171	0.234	0.228	0.182	0.552	0.092	0.508	0.055	-0.171	-0.153	-0.131	-0.126	-0.033	0.153	-0.193	0.094	0.162	0.302	-0.172	0.228	0.343	0.19	0.229	1.057	-0.106	0.177	0.55	0.094	0.298
BO33	0.886	1.017	-1.005	1.019	0.889	1.028	0.181	0.947	1.104	-0.85	-0.977	-0.967	-0.985	-0.977	-0.709	0.981	-1.016	0.977	0.999	1.082	-0.999	1.011	0.87	1.011	0.964	0.941	-0.971	0.997	0.006	0.929	1.061	0.818
BO34	0.933	1.018	-1.073	0.995	0.607	0.99	-0.457	0.923	1.015	-0.991	-0.985	-0.985	-0.966	-1.01	-0.925	0.986	-1.044	0.905	0.998	0.93	-1.002	0.991	0.604	0.978	0.968	0.213	-0.994	1.006	-0.262	1.089	1.06	0.352	0.966
BO35	-1.23	-1.248	1.265	-1.245	-1.117	-1.27	0.685	-1.21	-1.033	1.293	1.268	1.267	1.272	1.272	1.218	-1.233	1.273	-1.229	-1.276	-1.116	1.275	-1.252	-1.123	-1.272	-1.271	-0.294	1.267	-1.281	0.84	-1.237	-1.229	-0.04	-0.884	-0.956
BO36	-1.257	-1.257	1.285	-1.251	-1.077	-1.272	0.659	-1.231	-1.048	1.296	1.271	1.265	1.277	1.281	1.191	-1.253	1.281	-1.243	-1.281	-1.147	1.278	-1.254	-1.052	-1.274	-1.271	-0.278	1.28	-1.282	0.774	-1.271	-1.243	-0.019	-0.906	-1.016	1.284
BO37	-1.058	-1.168	1.086	-1.153	-0.955	-1.095	0.857	-1.04	-1.092	1.111	1.164	1.186	1.096	1.145	1.195	-1.148	1.137	-0.979	-1.119	-0.985	1.143	-1.161	-1.016	-1.105	-1.104	-0.19	1.132	-1.136	0.944	-1.13	-1.163	-0.09	-0.735	-0.984	1.137	1.107
BO38	-1.236	-1.284	1.286	-1.279	-1.072	-1.281	0.553	-1.231	-1.158	1.258	1.287	1.285	1.281	1.291	1.165	-1.27	1.299	-1.235	-1.288	-1.201	1.292	-1.282	-1.072	-1.285	-1.277	-0.472	1.283	-1.29	0.725	-1.261	-1.282	-0.222	-1.032	-1.073	1.262	1.273	1.149
BO39	1.233	1.255	-1.234	1.246	1.032	1.222	-0.733	1.213	1.124	-1.232	-1.252	-1.25	-1.225	-1.254	-1.171	1.255	-1.242	1.168	1.239	1.141	-1.244	1.245	1.023	1.225	1.203	0.181	-1.253	1.244	-0.834	1.281	1.248	0.019	0.826	1.067	-1.222	-1.24	-1.219	-1.23
BO40	1.287	1.279	-1.293	1.28	1.117	1.297	-0.519	1.281	1.114	-1.274	-1.288	-1.276	-1.3	-1.298	-1.123	1.278	-1.295	1.286	1.3	1.224	-1.295	1.281	1.092	1.298	1.273	0.404	-1.297	1.297	-0.752	1.279	1.267	0.104	0.964	0.993	-1.272	-1.28	-1.095	-1.278	1.238
BO41	1.067	1.174	-1.108	1.183	1.117	1.163	-0.008	1.135	1.228	-0.993	-1.146	-1.147	-1.148	-1.136	-0.843	1.159	-1.146	1.116	1.147	1.231	-1.154	1.177	1.082	1.157	1.11	0.917	-1.137	1.139	-0.366	1.065	1.191	0.61	1.224	0.898	-1.036	-1.047	-0.913	-1.151	0.993	1.113
BO42	-1.284	-1.291	1.288	-1.291	-1.13	-1.297	0.543	-1.277	-1.136	1.269	1.299	1.29	1.3	1.303	1.145	-1.29	1.299	-1.276	-1.303	-1.227	1.301	-1.293	-1.113	-1.301	-1.279	-0.434	1.302	-1.301	0.782	-1.276	-1.28	-0.125	-0.97	-0.986	1.272	1.28	1.127	1.286	-1.245	-1.301	-1.129
BO43	-1.164	-1.267	1.228	-1.269	-1.174	-1.254	0.453	-1.19	-1.189	1.186	1.265	1.268	1.249	1.249	1.135	-1.245	1.259	-1.18	-1.256	-1.19	1.265	-1.271	-1.183	-1.258	-1.261	-0.647	1.245	-1.26	0.661	-1.195	-1.27	-0.404	-1.092	-0.981	1.224	1.218	1.116	1.264	-1.165	-1.225	-1.217	1.243
BO44	1.223	1.143	-1.2	1.142	0.939	1.193	-0.558	1.182	0.901	-1.211	-1.171	-1.147	-1.196	-1.193	-1.047	1.144	-1.191	1.231	1.196	1.08	-1.181	1.15	0.946	1.199	1.167	0.232	-1.186	1.194	-0.811	1.171	1.118	-0.084	0.759	0.845	-1.196	-1.176	-0.992	-1.161	1.135	1.226	0.899	-1.21	-1.038
BO45	0.794	0.957	-0.914	0.957	0.809	0.94	0.217	0.861	1.103	-0.743	-0.909	-0.905	-0.899	-0.901	-0.644	0.921	-0.94	0.874	0.916	1.029	-0.923	0.949	0.804	0.929	0.886	1.004	-0.893	0.915	0.039	0.847	1.009	0.896	1.286	0.932	-0.782	-0.811	-0.716	-0.97	0.758	0.871	1.202	-0.89	-1.042	0.647
BR1	1.243	1.216	-1.261	1.208	0.936	1.232	-0.486	1.228	1.081	-1.234	-1.213	-1.208	-1.236	-1.246	-1.03	1.22	-1.246	1.227	1.236	1.181	-1.231	1.206	0.873	1.224	1.183	0.263	-1.243	1.227	-0.636	1.259	1.212	0.006	0.943	1.114	-1.195	-1.241	-1.042	-1.244	1.21	1.251	1.047	-1.239	-1.132	1.169	0.858
BR2	1.282	1.296	-1.272	1.298	1.163	1.291	-0.474	1.291	1.18	-1.239	-1.294	-1.287	-1.295	-1.296	-1.095	1.3	-1.286	1.267	1.294	1.259	-1.295	1.295	1.122	1.291	1.257	0.467	-1.3	1.289	-0.742	1.276	1.286	0.147	0.989	0.981	-1.243	-1.263	-1.111	-1.27	1.244	1.289	1.163	-1.294	-1.245	1.158	0.915	1.232
BR3	-1.2	-1.267	1.257	-1.266	-1.109	-1.274	0.462	-1.206	-1.155	1.221	1.272	1.269	1.266	1.268	1.142	-1.244	1.282	-1.227	-1.274	-1.193	1.277	-1.272	-1.133	-1.279	-1.267	-0.602	1.258	-1.278	0.697	-1.207	-1.266	-0.335	-1.079	-0.996	1.249	1.23	1.122	1.285	-1.173	-1.257	-1.185	1.268	1.272	-1.159	-1.019	-1.181	-1.245
BR4	1.299	1.277	-1.276	1.279	1.123	1.286	-0.532	1.293	1.117	-1.262	-1.285	-1.274	-1.294	-1.294	-1.102	1.286	-1.282	1.281	1.292	1.232	-1.288	1.278	1.085	1.288	1.253	0.365	-1.297	1.286	-0.799	1.279	1.26	0.03	0.912	0.959	-1.256	-1.27	-1.101	-1.261	1.248	1.298	1.094	-1.297	-1.203	1.219	0.824	1.247	1.294	-1.231
BR5	1.189	1.073	-1.173	1.072	0.933	1.142	-0.62	1.145	0.773	-1.215	-1.101	-1.077	-1.15	-1.135	-1.013	1.085	-1.125	1.177	1.144	0.988	-1.121	1.073	0.87	1.133	1.113	-0.043	-1.141	1.138	-0.702	1.172	1.043	-0.278	0.636	0.853	-1.174	-1.193	-0.874	-1.082	1.121	1.18	0.774	-1.145	-0.972	1.179	0.477	1.156	1.121	-1.02	1.179
BR6	1.281	1.275	-1.295	1.272	1.1	1.293	-0.584	1.264	1.089	-1.29	-1.284	-1.274	-1.293	-1.295	-1.159	1.272	-1.293	1.273	1.297	1.193	-1.291	1.273	1.076	1.292	1.27	0.327	-1.294	1.296	-0.757	1.284	1.262	0.061	0.94	1.016	-1.283	-1.294	-1.113	-1.277	1.252	1.3	1.08	-1.296	-1.219	1.218	0.843	1.253	1.281	-1.248	1.292
BR7	0.201	0.131	-0.08	0.117	-0.078	0.058	0.182	0.222	0.332	-0.019	-0.061	-0.081	-0.072	-0.11	0.228	0.195	-0.061	0.075	0.06	0.299	-0.067	0.089	-0.297	0.024	-0.107	-0.287	-0.137	0.029	0.158	0.236	0.149	-0.333	0.075	0.408	0.082	-0.071	-0.092	-0.068	0.247	0.082	0.122	-0.071	0.042	-0.069	0.109	0.35	0.182	0.091	0.157
BR8	1.234	1.177	-1.121	1.184	1.108	1.181	-0.328	1.24	1.059	-1.116	-1.181	-1.179	-1.201	-1.192	-0.889	1.211	-1.154	1.213	1.181	1.217	-1.18	1.181	1.019	1.181	1.101	0.429	-1.205	1.161	-0.818	1.132	1.144	-0.112	0.812	0.702	-1.108	-1.127	-0.959	-1.129	1.101	1.188	1.064	-1.195	-1.077	1.123	0.746	1.138	1.214	-1.112	1.223
BR9	1.171	1.185	-1.144	1.176	0.926	1.14	-0.379	1.178	1.182	-1.082	-1.152	-1.155	-1.141	-1.17	-0.905	1.205	-1.152	1.106	1.146	1.196	-1.153	1.164	0.831	1.129	1.055	0.311	-1.179	1.135	-0.552	1.206	1.194	0.082	0.937	1.095	-1.046	-1.124	-1.053	-1.152	1.193	1.144	1.067	-1.151	-1.081	0.969	0.903	1.213	1.194	-1.07	1.169
BR10	-1.14	-1.235	1.17	-1.244	-1.217	-1.219	0.472	-1.177	-1.15	1.151	1.244	1.254	1.23	1.222	1.103	-1.22	1.219	-1.153	-1.225	-1.164	1.239	-1.249	-1.229	-1.23	-1.239	-0.663	1.218	-1.226	0.801	-1.135	-1.222	-0.317	-0.987	-0.823	1.204	1.177	1.096	1.22	-1.116	-1.194	-1.184	1.217	1.277	-1.022	-0.939	-1.069	-1.221	1.241	-1.183
BR11	-1.25	-1.269	1.241	-1.274	-1.175	-1.282	0.407	-1.26	-1.139	1.216	1.278	1.272	1.284	1.276	1.078	-1.266	1.27	-1.269	-1.28	-1.239	1.28	-1.278	-1.162	-1.286	-1.253	-0.592	1.275	-1.275	0.771	-1.206	-1.253	-0.194	-1.007	-0.866	1.238	1.225	1.072	1.257	-1.165	-1.272	-1.18	1.281	1.243	-1.188	-0.936	-1.177	-1.271	1.274	-1.266
BR12	-1.215	-1.272	1.243	-1.276	-1.148	-1.275	0.341	-1.238	-1.194	1.191	1.27	1.269	1.273	1.268	1.062	-1.261	1.273	-1.242	-1.272	-1.25	1.276	-1.278	-1.135	-1.277	-1.249	-0.679	1.264	-1.268	0.66	-1.202	-1.27	-0.335	-1.108	-0.956	1.216	1.214	1.072	1.273	-1.153	-1.255	-1.239	1.267	1.273	-1.124	-1.055	-1.187	-1.264	1.288	-1.24
BR13	-1.238	-1.257	1.24	-1.262	-1.15	-1.277	0.38	-1.248	-1.124	1.212	1.267	1.261	1.279	1.268	1.067	-1.252	1.267	-1.267	-1.274	-1.231	1.273	-1.266	-1.137	-1.281	-1.251	-0.614	1.266	-1.268	0.74	-1.193	-1.243	-0.21	-1.028	-0.873	1.232	1.222	1.046	1.259	-1.142	-1.266	-1.185	1.274	1.24	-1.185	-0.958	-1.182	-1.259	1.278	-1.255
BR14	-1.225	-1.27	1.229	-1.275	-1.166	-1.27	0.372	-1.243	-1.176	1.189	1.273	1.271	1.272	1.267	1.066	-1.265	1.265	-1.245	-1.269	-1.246	1.274	-1.278	-1.156	-1.276	-1.247	-0.665	1.265	-1.265	0.733	-1.192	-1.261	-0.276	-1.055	-0.89	1.215	1.209	1.078	1.261	-1.151	-1.253	-1.218	1.269	1.26	-1.14	-1.003	-1.167	-1.265	1.279	-1.246
BR15	-0.878	-0.971	1.002	-0.976	-0.902	-1.023	0.314	-0.88	-0.814	0.973	1.003	0.99	1.004	0.985	0.982	-0.918	1.029	-0.987	-1.015	-0.871	1.013	-0.994	-1.015	-1.039	-1.082	-0.756	0.96	-1.028	0.521	-0.861	-0.971	-0.532	-0.965	-0.667	1.038	0.961	0.816	1.039	-0.796	-0.99	-0.983	1.003	1.072	-0.98	-0.909	-0.832	-0.928	1.139	-0.922
BR16	1.294	1.238	-1.24	1.241	1.087	1.252	-0.461	1.291	1.084	-1.227	-1.243	-1.234	-1.268	-1.263	-1.006	1.259	-1.242	1.27	1.256	1.232	-1.25	1.238	1.012	1.251	1.199	0.321	-1.27	1.242	-0.779	1.253	1.215	-0.072	0.861	0.915	-1.206	-1.236	-1.027	-1.217	1.211	1.272	1.062	-1.264	-1.14	1.199	0.768	1.251	1.272	-1.172	1.29
BR17	-1.235	-1.295	1.26	-1.295	-1.169	-1.287	0.487	-1.243	-1.187	1.229	1.296	1.294	1.284	1.288	1.147	-1.284	1.289	-1.239	-1.29	-1.228	1.295	-1.298	-1.168	-1.291	-1.273	-0.572	1.285	-1.291	0.741	-1.237	-1.29	-0.274	-1.049	-0.973	1.253	1.25	1.144	1.286	-1.212	-1.27	-1.197	1.286	1.286	-1.137	-0.991	-1.187	-1.281	1.289	-1.259
BR18	1.281	1.194	-1.244	1.195	1.001	1.231	-0.477	1.263	0.998	-1.234	-1.206	-1.188	-1.244	-1.237	-0.993	1.212	-1.223	1.267	1.234	1.18	-1.221	1.193	0.929	1.228	1.185	0.23	-1.241	1.221	-0.723	1.247	1.172	-0.116	0.824	0.941	-1.198	-1.233	-0.967	-1.196	1.188	1.263	0.988	-1.242	-1.087	1.229	0.711	1.262	1.235	-1.142	1.271
BR19	1.283	1.29	-1.288	1.291	1.143	1.299	-0.503	1.285	1.146	-1.265	-1.295	-1.288	-1.304	-1.302	-1.12	1.289	-1.297	1.279	1.303	1.239	-1.301	1.292	1.113	1.3	1.275	0.445	-1.302	1.298	-0.753	1.276	1.278	0.13	0.986	0.991	-1.268	-1.279	-1.106	-1.284	1.238	1.301	1.145	-1.301	-1.246	1.195	0.902	1.247	1.298	-1.263	1.297
BR20	1.187	1.096	-1.115	1.094	0.859	1.103	-0.291	1.187	1.016	-1.073	-1.079	-1.071	-1.117	-1.122	-0.769	1.134	-1.095	1.14	1.104	1.159	-1.095	1.082	0.719	1.088	0.999	0.176	-1.135	1.08	-0.545	1.165	1.086	-0.161	0.796	0.965	-1.011	-1.094	-0.869	-1.076	1.111	1.133	0.948	-1.113	-0.951	1.043	0.716	1.225	1.148	-0.983	1.165
BR21	-1.238	-1.283	1.252	-1.286	-1.172	-1.286	0.428	-1.25	-1.171	1.219	1.288	1.284	1.285	1.282	1.109	-1.275	1.282	-1.254	-1.286	-1.238	1.289	-1.289	-1.167	-1.291	-1.267	-0.613	1.28	-1.284	0.741	-1.218	-1.274	-0.263	-1.05	-0.925	1.244	1.236	1.104	1.277	-1.181	-1.27	-1.204	1.283	1.273	-1.157	-0.989	-1.183	-1.276	1.29	-1.26
BR22	1.291	1.26	-1.283	1.262	1.097	1.282	-0.485	1.289	1.098	-1.261	-1.266	-1.254	-1.289	-1.284	-1.069	1.266	-1.276	1.284	1.285	1.226	-1.277	1.261	1.048	1.28	1.246	0.353	-1.286	1.277	-0.725	1.28	1.246	0.043	0.932	0.993	-1.249	-1.269	-1.053	-1.255	1.231	1.297	1.089	-1.285	-1.189	1.215	0.831	1.265	1.283	-1.218	1.297
BR23	0.857	0.735	-0.929	0.73	0.495	0.825	-0.457	0.817	0.491	-0.926	-0.75	-0.714	-0.818	-0.805	-0.716	0.726	-0.826	0.862	0.823	0.66	-0.79	0.727	0.451	0.807	0.808	-0.248	-0.802	0.823	-0.256	0.929	0.734	-0.148	0.49	0.897	-0.863	-0.896	-0.564	-0.787	0.853	0.88	0.457	-0.812	-0.64	0.915	0.321	0.945	0.781	-0.703	0.849
BR24	1.284	1.276	-1.297	1.277	1.108	1.296	-0.496	1.281	1.116	-1.27	-1.283	-1.27	-1.298	-1.295	-1.111	1.274	-1.295	1.286	1.299	1.226	-1.292	1.277	1.08	1.297	1.273	0.416	-1.294	1.295	-0.714	1.281	1.266	0.129	0.982	1.012	-1.266	-1.279	-1.078	-1.278	1.233	1.304	1.12	-1.297	-1.225	1.218	0.888	1.256	1.288	-1.254	1.295
BR25	1.254	1.228	-1.254	1.235	1.059	1.241	-0.538	1.262	1.068	-1.232	-1.245	-1.235	-1.266	-1.258	-1.058	1.234	-1.252	1.244	1.255	1.188	-1.253	1.237	1.03	1.253	1.253	0.388	-1.255	1.246	-0.806	1.245	1.21	0.05	0.866	0.947	-1.224	-1.243	-1.036	-1.239	1.194	1.269	1.057	-1.26	-1.175	1.188	0.777	1.234	1.253	-1.198	1.269
BR26	0.833	0.68	-0.832	0.672	0.328	0.721	-0.336	0.809	0.548	-0.804	-0.677	-0.66	-0.747	-0.75	-0.492	0.709	-0.746	0.784	0.734	0.709	-0.713	0.663	0.199	0.707	0.678	-0.256	-0.752	0.711	-0.275	0.88	0.677	-0.332	0.413	0.902	-0.695	-0.804	-0.497	-0.734	0.801	0.798	0.453	-0.741	-0.528	0.786	0.305	0.998	0.75	-0.583	0.808
BR27	-1.2	-1.246	1.19	-1.252	-1.172	-1.246	0.35	-1.218	-1.152	1.157	1.252	1.251	1.248	1.242	1.044	-1.242	1.236	-1.224	-1.244	-1.227	1.25	-1.256	-1.166	-1.254	-1.221	-0.694	1.24	-1.239	0.754	-1.148	-1.233	-0.267	-1.031	-0.813	1.191	1.175	1.057	1.232	-1.112	-1.225	-1.207	1.245	1.24	-1.122	-0.985	-1.12	-1.239	1.263	-1.22
BR28	1.279	1.292	-1.285	1.292	1.147	1.301	-0.517	1.277	1.145	-1.268	-1.298	-1.291	-1.302	-1.302	-1.137	1.288	-1.299	1.277	1.303	1.231	-1.302	1.294	1.127	1.302	1.273	0.442	-1.301	1.301	-0.768	1.27	1.28	0.134	0.987	0.985	-1.275	-1.276	-1.126	-1.285	1.24	1.3	1.142	-1.303	-1.248	1.206	0.904	1.237	1.294	-1.273	1.294
BR29	-0.454	-0.457	0.327	-0.476	-0.686	-0.449	0.402	-0.443	-0.29	0.424	0.515	0.52	0.479	0.461	0.534	-0.466	0.425	-0.462	-0.462	-0.38	0.476	-0.498	-0.79	-0.489	-0.51	-0.371	0.459	-0.469	0.94	-0.282	-0.394	0.131	-0.05	0.305	0.511	0.387	0.497	0.4	-0.345	-0.444	-0.354	0.49	0.465	-0.555	-0.046	-0.166	-0.442	0.516	-0.47
BR30	1.264	1.234	-1.26	1.235	1.059	1.255	-0.34	1.273	1.119	-1.208	-1.224	-1.21	-1.255	-1.248	-0.973	1.244	-1.243	1.259	1.251	1.242	-1.241	1.227	0.974	1.244	1.192	0.386	-1.256	1.238	-0.548	1.266	1.231	0.109	0.999	1.042	-1.183	-1.233	-0.978	-1.222	1.198	1.261	1.117	-1.246	-1.162	1.135	0.903	1.266	1.264	-1.171	1.262
BR31	1.26	1.282	-1.276	1.278	1.076	1.275	-0.434	1.267	1.196	-1.226	-1.27	-1.266	-1.274	-1.282	-1.064	1.282	-1.28	1.244	1.277	1.254	-1.278	1.274	1.024	1.27	1.229	0.444	-1.284	1.271	-0.632	1.281	1.283	0.184	1.043	1.095	-1.215	-1.253	-1.1	-1.275	1.241	1.273	1.167	-1.274	-1.228	1.128	0.977	1.271	1.286	-1.234	1.271
BR32	0.412	0.285	-0.452	0.267	-0.162	0.295	-0.335	0.374	0.229	-0.423	-0.274	-0.264	-0.318	-0.349	-0.208	0.305	-0.355	0.332	0.319	0.285	-0.306	0.258	-0.255	0.284	0.279	-0.519	-0.341	0.304	-0.046	0.526	0.301	-0.355	0.095	0.789	-0.297	-0.418	-0.261	-0.366	0.486	0.385	0.047	-0.33	-0.131	0.4	0.034	0.664	0.331	-0.189	0.391
BR33	0.899	0.922	-1.009	0.904	0.578	0.911	-0.435	0.892	0.879	-0.94	-0.89	-0.882	-0.898	-0.926	-0.808	0.91	-0.947	0.853	0.919	0.856	-0.913	0.892	0.511	0.892	0.883	0.011	-0.924	0.92	-0.176	1.056	0.956	0.167	0.807	1.223	-0.881	-0.977	-0.819	-0.955	1.014	0.929	0.761	-0.902	-0.865	0.746	0.734	1.067	0.926	-0.831	0.909
BR34	-0.104	-0.096	0.002	-0.114	-0.282	-0.131	-0.142	-0.112	-0.038	0.057	0.141	0.154	0.148	0.117	0.05	-0.098	0.1	-0.19	-0.119	-0.149	0.129	-0.136	-0.353	-0.154	-0.129	-0.524	0.106	-0.111	0.483	0.113	-0.047	0.033	-0.054	0.495	0.13	0.009	0.054	0.103	0.114	-0.108	-0.219	0.143	0.134	-0.284	-0.084	0.06	-0.084	0.257	-0.113
BR35	-0.953	-1.085	1.043	-1.095	-1.131	-1.086	0.444	-0.978	-0.968	1.011	1.101	1.09	1.069	1.057	1.085	-1.042	1.079	-1.003	-1.086	-0.958	1.091	-1.104	-1.227	-1.102	-1.149	-0.717	1.048	-1.105	0.612	-0.978	-1.086	-0.571	-0.948	-0.694	1.096	1.031	0.969	1.068	-0.959	-1.043	-1.047	1.067	1.181	-0.907	-0.893	-0.821	-1.043	1.142	-1.001
BR36	-1.172	-1.254	1.208	-1.261	-1.211	-1.243	0.461	-1.193	-1.147	1.167	1.259	1.25	1.239	1.234	1.133	-1.238	1.239	-1.187	-1.247	-1.178	1.252	-1.263	-1.235	-1.255	-1.262	-0.662	1.233	-1.253	0.704	-1.18	-1.251	-0.399	-1.031	-0.871	1.213	1.199	1.089	1.227	-1.152	-1.218	-1.181	1.238	1.282	-1.06	-0.974	-1.071	-1.237	1.25	-1.202
BR37	-0.943	-1.082	0.972	-1.085	-1.101	-1.065	0.362	-0.964	-1.028	0.963	1.086	1.098	1.045	1.048	1.013	-1.047	1.053	-0.985	-1.056	-0.994	1.072	-1.096	-1.181	-1.073	-1.053	-0.736	1.037	-1.07	0.721	-0.91	-1.074	-0.437	-0.943	-0.622	1.05	0.961	1.037	1.055	-0.931	-1.01	-1.079	1.05	1.134	-0.928	-0.926	-0.825	-1.025	1.155	-0.988
BR38	-1.193	-1.282	1.249	-1.283	-1.141	-1.266	0.403	-1.217	-1.226	1.185	1.271	1.269	1.257	1.262	1.105	-1.265	1.272	-1.202	-1.266	-1.23	1.273	-1.281	-1.139	-1.268	-1.254	-0.645	1.259	-1.269	0.601	-1.228	-1.292	-0.423	-1.129	-1.047	1.211	1.221	1.116	1.274	-1.192	-1.241	-1.233	1.256	1.294	-1.061	-1.081	-1.174	-1.263	1.273	-1.222
BR39	1.274	1.27	-1.261	1.267	1.061	1.27	-0.465	1.271	1.155	-1.236	-1.268	-1.267	-1.277	-1.285	-1.06	1.277	-1.275	1.259	1.274	1.245	-1.275	1.266	1.012	1.269	1.222	0.414	-1.284	1.265	-0.745	1.258	1.259	0.061	0.975	1.016	-1.222	-1.248	-1.1	-1.271	1.223	1.277	1.133	-1.28	-1.198	1.185	0.908	1.274	1.279	-1.237	1.282
BR40	1.254	1.181	-1.252	1.175	0.928	1.218	-0.576	1.222	0.968	-1.256	-1.195	-1.181	-1.228	-1.23	-1.048	1.189	-1.226	1.237	1.225	1.124	-1.213	1.176	0.874	1.214	1.182	0.134	-1.228	1.216	-0.725	1.249	1.163	-0.14	0.811	1.021	-1.213	-1.245	-1.006	-1.208	1.201	1.253	0.94	-1.231	-1.078	1.231	0.697	1.279	1.21	-1.146	1.252
BR41	1.132	1.166	-1.184	1.155	0.873	1.136	-0.479	1.136	1.126	-1.118	-1.139	-1.136	-1.133	-1.159	-0.98	1.166	-1.163	1.081	1.146	1.12	-1.148	1.145	0.809	1.127	1.099	0.243	-1.16	1.143	-0.463	1.23	1.186	0.181	0.953	1.216	-1.082	-1.159	-1.043	-1.167	1.202	1.145	1.018	-1.139	-1.1	0.955	0.896	1.219	1.168	-1.072	1.144
BR42	-1.244	-1.254	1.235	-1.259	-1.151	-1.275	0.358	-1.255	-1.125	1.207	1.262	1.256	1.277	1.266	1.045	-1.252	1.262	-1.272	-1.27	-1.239	1.269	-1.263	-1.13	-1.277	-1.237	-0.6	1.265	-1.263	0.738	-1.191	-1.238	-0.184	-1.019	-0.863	1.225	1.214	1.039	1.25	-1.141	-1.265	-1.181	1.271	1.225	-1.193	-0.946	-1.185	-1.26	1.269	-1.258
BR43	-1.054	-1.206	1.136	-1.208	-1.144	-1.166	0.432	-1.088	-1.174	1.073	1.196	1.196	1.153	1.161	1.106	-1.176	1.176	-1.064	-1.171	-1.112	1.185	-1.209	-1.188	-1.177	-1.196	-0.727	1.156	-1.183	0.584	-1.112	-1.22	-0.577	-1.083	-0.927	1.131	1.12	1.095	1.182	-1.099	-1.124	-1.186	1.155	1.272	-0.903	-1.059	-0.991	-1.164	1.206	-1.098
BR44	1.058	0.881	-1.015	0.874	0.63	0.969	-0.48	1.001	0.607	-1.062	-0.906	-0.888	-0.981	-0.971	-0.768	0.901	-0.96	1.05	0.966	0.855	-0.94	0.876	0.543	0.953	0.892	-0.204	-0.971	0.951	-0.614	1.009	0.847	-0.476	0.486	0.792	-0.988	-1.01	-0.705	-0.926	0.951	1.03	0.588	-0.979	-0.719	1.142	0.334	1.111	0.939	-0.856	1.034
BR45	0.822	0.854	-0.919	0.832	0.501	0.824	-0.426	0.81	0.845	-0.852	-0.811	-0.808	-0.807	-0.846	-0.742	0.847	-0.861	0.754	0.832	0.788	-0.829	0.816	0.423	0.8	0.776	-0.072	-0.847	0.834	-0.125	0.991	0.892	0.129	0.742	1.2	-0.787	-0.893	-0.796	-0.871	0.972	0.838	0.688	-0.817	-0.781	0.64	0.686	0.996	0.852	-0.736	0.828
Sample	Crouzon Mutants, E17.5 Mice
	BO1	BO2	BO3	BO4	BO5	BO6	BO7	BO8	BO9	BO10	BO11	BO12	BO13	BO14	BO15	BO16	BO17	BO18	BO19	BO20	BO21	BO22	BO23	BO24	BO25	BO26	BO27	BO28	BO29	BO30	BO31	BO32	BO33	BO34	BO35	BO36	BO37	BO38	BO39	BO40	BO41	BO42	BO43	BO44	BO45	BR1	BR2	BR3	BR4
BO1
BO2	1.209
BO3	-1.059	-1.186
BO4	1.213	1.264	-1.183
BO5	1.209	1.218	-1.111	1.237
BO6	1.195	1.256	-1.207	1.259	1.231
BO7	-0.02	-0.146	0.538	-0.145	-0.083	-0.25
BO8	1.213	1.24	-1.102	1.247	1.233	1.222	0.05
BO9	1.197	1.199	-0.983	1.2	1.188	1.158	0.249	1.235
BO10	-0.992	-1.123	1.232	-1.105	-0.979	-1.127	0.609	-1.003	-0.888
BO11	-1.148	-1.247	1.244	-1.241	-1.178	-1.252	0.34	-1.184	-1.108	1.196
BO12	-1.115	-1.227	1.232	-1.216	-1.145	-1.231	0.357	-1.143	-1.083	1.198	1.258
BO13	-1.125	-1.228	1.253	-1.222	-1.156	-1.239	0.403	-1.153	-1.067	1.214	1.264	1.259
BO14	-1.148	-1.242	1.237	-1.231	-1.152	-1.239	0.331	-1.171	-1.102	1.211	1.264	1.258	1.261
BO15	0.44	0.312	0.054	0.343	0.439	0.225	1.01	0.53	0.661	0.205	-0.107	-0.04	-0.034	-0.086
BO16	1.223	1.252	-1.118	1.254	1.23	1.232	0.001	1.262	1.236	-1.033	-1.199	-1.163	-1.168	-1.19	0.485
BO17	-1.159	-1.247	1.242	-1.241	-1.18	-1.254	0.359	-1.181	-1.106	1.199	1.266	1.256	1.262	1.263	-0.095	-1.199
BO18	1.224	1.239	-1.115	1.241	1.223	1.225	0.006	1.258	1.211	-1.027	-1.191	-1.148	-1.165	-1.184	0.456	1.254	-1.189
BO19	1.206	1.266	-1.202	1.265	1.222	1.261	-0.191	1.237	1.181	-1.137	-1.253	-1.23	-1.237	-1.246	0.276	1.246	-1.253	1.239
BO20	1.147	1.098	-0.823	1.106	1.126	1.048	0.462	1.189	1.234	-0.705	-0.971	-0.924	-0.919	-0.962	0.847	1.174	-0.967	1.169	1.078
BO21	-1.145	-1.24	1.245	-1.233	-1.168	-1.247	0.369	-1.168	-1.094	1.206	1.266	1.262	1.266	1.264	-0.07	-1.186	1.266	-1.176	-1.247	-0.948
BO22	1.218	1.263	-1.195	1.264	1.233	1.262	-0.19	1.236	1.182	-1.122	-1.248	-1.225	-1.233	-1.24	0.286	1.246	-1.249	1.241	1.265	1.084	-1.242
BO23	1.213	1.219	-1.134	1.222	1.234	1.234	-0.167	1.195	1.15	-1.036	-1.201	-1.182	-1.187	-1.187	0.267	1.205	-1.202	1.213	1.223	1.068	-1.197	1.239
BO24	1.219	1.262	-1.195	1.259	1.22	1.261	-0.211	1.226	1.173	-1.135	-1.249	-1.228	-1.234	-1.245	0.246	1.241	-1.252	1.236	1.264	1.07	-1.245	1.265	1.235
BO25	1.183	1.14	-0.956	1.129	1.053	1.082	0.126	1.15	1.159	-0.962	-1.058	-1.025	-1.026	-1.08	0.491	1.162	-1.072	1.153	1.128	1.12	-1.054	1.118	1.04	1.13
BO26	0.711	0.522	-0.104	0.519	0.561	0.426	0.979	0.684	0.828	-0.04	-0.316	-0.263	-0.244	-0.33	1.039	0.663	-0.318	0.676	0.485	0.995	-0.29	0.495	0.514	0.491	0.815
BO27	-1.13	-1.239	1.243	-1.23	-1.152	-1.239	0.344	-1.168	-1.097	1.21	1.264	1.261	1.263	1.265	-0.085	-1.185	1.263	-1.173	-1.244	-0.951	1.265	-1.235	-1.175	-1.238	-1.062	-0.295
BO28	1.191	1.26	-1.202	1.259	1.223	1.266	-0.219	1.225	1.167	-1.126	-1.252	-1.232	-1.236	-1.241	0.235	1.237	-1.252	1.23	1.262	1.06	-1.245	1.262	1.23	1.262	1.091	0.45	-1.24
BO29	0.474	0.275	0.135	0.292	0.387	0.199	1.06	0.435	0.64	0.243	-0.079	-0.077	-0.027	-0.082	1.032	0.399	-0.078	0.385	0.234	0.787	-0.07	0.255	0.313	0.233	0.491	1.062	-0.07	0.209
BO30	1.232	1.257	-1.143	1.261	1.242	1.249	-0.052	1.256	1.222	-1.055	-1.218	-1.19	-1.195	-1.209	0.41	1.259	-1.219	1.254	1.255	1.15	-1.209	1.258	1.23	1.253	1.144	0.609	-1.204	1.25	0.39
BO31	1.23	1.26	-1.135	1.258	1.225	1.242	-0.03	1.252	1.232	-1.063	-1.218	-1.195	-1.192	-1.214	0.416	1.261	-1.218	1.248	1.254	1.153	-1.209	1.255	1.221	1.253	1.163	0.631	-1.208	1.246	0.4	1.263
BO32	0.871	0.72	-0.368	0.722	0.705	0.617	0.769	0.849	0.958	-0.347	-0.541	-0.496	-0.485	-0.565	0.959	0.828	-0.551	0.822	0.69	1.06	-0.527	0.685	0.622	0.682	1.042	1.16	-0.544	0.633	0.963	0.783	0.804
BO33	1.2	1.217	-1.043	1.211	1.168	1.168	0.177	1.233	1.246	-0.982	-1.149	-1.129	-1.119	-1.155	0.568	1.234	-1.143	1.223	1.203	1.198	-1.138	1.201	1.157	1.194	1.18	0.769	-1.146	1.178	0.55	1.226	1.24	0.933
BO34	1.25	1.215	-1.055	1.225	1.227	1.196	0.062	1.235	1.231	-0.961	-1.148	-1.12	-1.123	-1.142	0.543	1.236	-1.152	1.227	1.209	1.184	-1.143	1.22	1.208	1.211	1.154	0.719	-1.133	1.193	0.552	1.243	1.241	0.882	1.228
BO35	-0.523	-0.698	1.007	-0.684	-0.565	-0.75	0.993	-0.516	-0.335	1.079	0.87	0.903	0.933	0.884	0.729	-0.543	0.871	-0.561	-0.735	-0.109	0.896	-0.723	-0.665	-0.735	-0.427	0.568	0.891	-0.733	0.715	-0.603	-0.595	0.261	-0.475	-0.48
BO36	-1.075	-1.191	1.244	-1.183	-1.099	-1.202	0.527	-1.086	-1.007	1.228	1.238	1.243	1.243	1.237	0.054	-1.118	1.242	-1.087	-1.198	-0.824	1.246	-1.19	-1.127	-1.197	-0.989	-0.126	1.244	-1.197	0.072	-1.14	-1.145	-0.405	-1.054	-1.068	0.972
BO37	-0.881	-1	1.142	-1.011	-0.953	-1.049	0.791	-0.89	-0.766	1.104	1.073	1.06	1.084	1.052	0.185	-0.926	1.086	-0.876	-1.017	-0.57	1.082	-1.013	-0.936	-1.016	-0.753	0.176	1.072	-1.028	0.317	-0.948	-0.936	-0.131	-0.78	-0.873	0.956	1.164
BO38	-1.052	-1.181	1.229	-1.165	-1.071	-1.186	0.443	-1.073	-1.004	1.22	1.235	1.255	1.247	1.243	0.079	-1.097	1.231	-1.085	-1.186	-0.825	1.244	-1.179	-1.13	-1.184	-0.965	-0.148	1.246	-1.186	0.015	-1.133	-1.14	-0.4	-1.073	-1.056	0.985	1.24	1.065
BO39	1.244	1.25	-1.104	1.247	1.223	1.229	-0.005	1.246	1.233	-1.035	-1.196	-1.17	-1.167	-1.193	0.439	1.258	-1.199	1.245	1.243	1.165	-1.188	1.246	1.222	1.246	1.178	0.683	-1.182	1.232	0.425	1.255	1.262	0.839	1.236	1.243	-0.552	-1.121	-0.904	-1.105
BO40	1.237	1.219	-1.087	1.227	1.234	1.214	-0.001	1.228	1.198	-0.998	-1.173	-1.151	-1.156	-1.165	0.41	1.222	-1.177	1.234	1.221	1.144	-1.169	1.229	1.229	1.224	1.135	0.659	-1.156	1.212	0.459	1.242	1.232	0.819	1.205	1.235	-0.575	-1.079	-0.85	-1.082	1.238
BO41	1.2	1.244	-1.12	1.239	1.194	1.211	0.041	1.242	1.225	-1.054	-1.202	-1.184	-1.181	-1.204	0.455	1.244	-1.195	1.238	1.236	1.155	-1.193	1.235	1.194	1.228	1.147	0.648	-1.198	1.219	0.428	1.245	1.253	0.821	1.257	1.227	-0.599	-1.118	-0.867	-1.14	1.24	1.215
BO42	-1.161	-1.244	1.225	-1.236	-1.175	-1.247	0.327	-1.171	-1.117	1.185	1.261	1.262	1.257	1.26	-0.097	-1.192	1.262	-1.176	-1.247	-0.971	1.264	-1.244	-1.208	-1.248	-1.067	-0.333	1.26	-1.247	-0.133	-1.216	-1.22	-0.557	-1.153	-1.159	0.855	1.241	1.064	1.24	-1.202	-1.18	-1.2
BO43	-1.011	-1.155	1.257	-1.145	-1.049	-1.171	0.563	-1.051	-0.936	1.245	1.227	1.228	1.244	1.23	0.134	-1.07	1.223	-1.068	-1.169	-0.761	1.232	-1.16	-1.094	-1.163	-0.921	-0.043	1.234	-1.168	0.17	-1.102	-1.1	-0.317	-1.016	-1.009	1.054	1.239	1.12	1.247	-1.061	-1.039	-1.098	1.212
BO44	1.117	1.021	-0.879	1.041	1.138	1.054	0.034	1.055	1.02	-0.741	-0.972	-0.944	-0.959	-0.949	0.359	1.04	-0.978	1.087	1.033	1.018	-0.968	1.063	1.161	1.055	0.9	0.643	-0.928	1.044	0.492	1.08	1.049	0.654	1	1.094	-0.411	-0.844	-0.63	-0.858	1.076	1.167	1.015	-0.986	-0.809
BO45	1.209	1.204	-1.028	1.212	1.213	1.175	0.146	1.23	1.247	-0.923	-1.132	-1.111	-1.102	-1.123	0.614	1.229	-1.129	1.208	1.191	1.199	-1.123	1.2	1.182	1.185	1.116	0.729	-1.12	1.176	0.605	1.23	1.233	0.876	1.239	1.253	-0.428	-1.047	-0.836	-1.048	1.227	1.207	1.234	-1.143	-0.989	1.044
BR1	1.196	1.232	-1.103	1.225	1.176	1.193	-0.034	1.213	1.213	-1.052	-1.183	-1.164	-1.153	-1.183	0.459	1.236	-1.182	1.196	1.218	1.124	-1.175	1.218	1.167	1.215	1.151	0.621	-1.178	1.197	0.376	1.218	1.238	0.804	1.228	1.213	-0.576	-1.14	-0.942	-1.113	1.239	1.17	1.231	-1.19	-1.072	0.944	1.219
BR2	1.222	1.265	-1.185	1.264	1.225	1.259	-0.17	1.239	1.192	-1.122	-1.243	-1.219	-1.224	-1.238	0.303	1.252	-1.246	1.241	1.266	1.095	-1.237	1.265	1.225	1.265	1.147	0.526	-1.233	1.259	0.266	1.258	1.258	0.724	1.207	1.219	-0.698	-1.189	-1.009	-1.169	1.252	1.226	1.234	-1.241	-1.148	1.043	1.198	1.227
BR3	-1.065	-1.202	1.229	-1.191	-1.105	-1.212	0.373	-1.118	-1.042	1.201	1.246	1.254	1.251	1.247	0.021	-1.131	1.242	-1.127	-1.209	-0.882	1.248	-1.197	-1.14	-1.202	-0.996	-0.211	1.253	-1.216	-0.022	-1.165	-1.164	-0.458	-1.093	-1.07	0.926	1.224	1.044	1.249	-1.128	-1.117	-1.155	1.241	1.233	-0.897	-1.06	-1.106	-1.191
BR4	1.212	1.262	-1.199	1.26	1.215	1.26	-0.225	1.223	1.171	-1.144	-1.25	-1.232	-1.236	-1.246	0.237	1.238	-1.255	1.226	1.264	1.06	-1.248	1.262	1.22	1.265	1.138	0.471	-1.243	1.26	0.225	1.25	1.25	0.688	1.189	1.205	-0.745	-1.208	-1.037	-1.188	1.242	1.219	1.221	-1.251	-1.166	1.031	1.18	1.214	1.265	-1.209
BR5	1.18	1.239	-1.194	1.248	1.208	1.243	-0.248	1.216	1.145	-1.13	-1.229	-1.202	-1.215	-1.217	0.26	1.221	-1.236	1.205	1.247	1.037	-1.225	1.239	1.173	1.238	1.124	0.427	-1.223	1.238	0.187	1.229	1.22	0.69	1.155	1.178	-0.744	-1.191	-1.061	-1.149	1.21	1.201	1.186	-1.22	-1.148	0.996	1.149	1.18	1.245	-1.188	1.25
BR6	1.195	1.258	-1.216	1.257	1.207	1.259	-0.276	1.211	1.15	-1.165	-1.256	-1.241	-1.246	-1.251	0.196	1.226	-1.261	1.212	1.262	1.028	-1.255	1.258	1.21	1.261	1.119	0.414	-1.251	1.257	0.173	1.24	1.239	0.647	1.174	1.189	-0.791	-1.224	-1.063	-1.201	1.228	1.207	1.211	-1.255	-1.186	1.011	1.164	1.206	1.26	-1.219	1.266
BR7	0.133	0.007	0.319	0.014	0.041	-0.082	0.698	0.143	0.293	0.342	0.185	0.246	0.273	0.195	0.881	0.158	0.167	0.066	-0.036	0.419	0.213	-0.047	-0.12	-0.043	0.34	0.783	0.195	-0.069	0.606	0.042	0.08	0.739	0.159	0.139	0.817	0.22	0.196	0.368	0.143	0.01	0.026	0.175	0.409	-0.098	0.162	0.195	0.018	0.315	-0.023
BR8	1.225	1.255	-1.145	1.25	1.2	1.238	-0.122	1.222	1.206	-1.096	-1.22	-1.205	-1.197	-1.22	0.331	1.243	-1.227	1.217	1.248	1.102	-1.218	1.247	1.203	1.251	1.172	0.569	-1.215	1.24	0.34	1.247	1.256	0.774	1.212	1.223	-0.639	-1.18	-0.997	-1.157	1.252	1.208	1.226	-1.232	-1.114	1.002	1.207	1.238	1.256	-1.17	1.255
BR9	1.19	1.182	-0.972	1.18	1.161	1.138	0.16	1.209	1.235	-0.896	-1.088	-1.048	-1.037	-1.08	0.641	1.227	-1.091	1.186	1.163	1.197	-1.071	1.163	1.121	1.162	1.17	0.813	-1.072	1.146	0.527	1.191	1.209	0.939	1.206	1.2	-0.327	-1.011	-0.817	-0.961	1.226	1.152	1.182	-1.093	-0.912	0.963	1.202	1.228	1.183	-0.988	1.16
BR10	-1.006	-1.137	1.222	-1.125	-1.048	-1.161	0.488	-1.036	-0.928	1.202	1.211	1.225	1.232	1.215	0.177	-1.046	1.205	-1.067	-1.154	-0.765	1.218	-1.148	-1.118	-1.152	-0.895	-0.083	1.215	-1.16	0.102	-1.096	-1.087	-0.315	-1.01	-0.997	1.039	1.191	1.004	1.237	-1.053	-1.075	-1.091	1.203	1.234	-0.913	-0.972	-1.018	-1.13	1.239	-1.151
BR11	-1.171	-1.251	1.227	-1.245	-1.193	-1.257	0.299	-1.193	-1.126	1.178	1.264	1.256	1.258	1.26	-0.124	-1.207	1.264	-1.203	-1.257	-0.997	1.263	-1.254	-1.218	-1.257	-1.078	-0.368	1.258	-1.257	-0.132	-1.229	-1.228	-0.58	-1.161	-1.165	0.838	1.225	1.042	1.225	-1.212	-1.199	-1.208	1.262	1.206	-1.021	-1.144	-1.184	-1.25	1.241	-1.257
BR12	-1.1	-1.211	1.229	-1.205	-1.148	-1.227	0.339	-1.146	-1.058	1.18	1.249	1.248	1.254	1.245	-0.025	-1.151	1.244	-1.164	-1.223	-0.922	1.249	-1.218	-1.184	-1.218	-0.998	-0.265	1.246	-1.228	-0.056	-1.186	-1.178	-0.479	-1.11	-1.1	0.91	1.202	1.006	1.231	-1.151	-1.164	-1.173	1.239	1.22	-0.998	-1.083	-1.109	-1.206	1.254	-1.217
BR13	-1.119	-1.223	1.244	-1.218	-1.158	-1.237	0.374	-1.154	-1.066	1.198	1.26	1.257	1.264	1.257	-0.03	-1.163	1.257	-1.169	-1.234	-0.925	1.261	-1.23	-1.192	-1.231	-1.014	-0.256	1.257	-1.237	-0.046	-1.196	-1.189	-0.483	-1.118	-1.118	0.922	1.226	1.05	1.243	-1.163	-1.164	-1.18	1.252	1.235	-0.985	-1.098	-1.134	-1.219	1.255	-1.23
BR14	-1.168	-1.252	1.221	-1.244	-1.188	-1.252	0.257	-1.198	-1.136	1.169	1.262	1.253	1.255	1.26	-0.156	-1.212	1.258	-1.211	-1.255	-1.014	1.259	-1.253	-1.221	-1.255	-1.073	-0.396	1.256	-1.255	-0.154	-1.23	-1.232	-0.588	-1.177	-1.168	0.82	1.213	1.011	1.226	-1.214	-1.195	-1.223	1.258	1.205	-1.015	-1.155	-1.192	-1.247	1.237	-1.25
BR15	0.999	0.865	-0.599	0.86	0.829	0.814	0.221	0.861	0.978	-0.603	-0.745	-0.745	-0.703	-0.764	0.509	0.899	-0.777	0.833	0.835	0.933	-0.757	0.839	0.809	0.86	1.056	0.801	-0.75	0.815	0.721	0.892	0.92	0.971	0.918	0.974	-0.065	-0.74	-0.603	-0.677	0.951	0.887	0.849	-0.812	-0.564	0.713	0.941	0.935	0.88	-0.679	0.88
BR16	1.242	1.252	-1.124	1.251	1.219	1.23	-0.054	1.244	1.222	-1.062	-1.204	-1.174	-1.176	-1.201	0.426	1.259	-1.208	1.243	1.246	1.148	-1.195	1.248	1.212	1.248	1.183	0.65	-1.191	1.232	0.373	1.252	1.259	0.826	1.23	1.239	-0.587	-1.139	-0.943	-1.113	1.264	1.226	1.238	-1.206	-1.081	1.046	1.22	1.247	1.256	-1.13	1.245
BR17	-1.159	-1.245	1.233	-1.239	-1.18	-1.254	0.328	-1.18	-1.111	1.186	1.264	1.259	1.261	1.262	-0.091	-1.195	1.265	-1.191	-1.251	-0.974	1.265	-1.248	-1.211	-1.251	-1.064	-0.332	1.261	-1.254	-0.114	-1.221	-1.219	-0.552	-1.148	-1.155	0.859	1.232	1.058	1.236	-1.199	-1.185	-1.2	1.263	1.218	-0.999	-1.134	-1.172	-1.243	1.249	-1.252
BR18	1.231	1.25	-1.163	1.251	1.216	1.236	-0.164	1.233	1.185	-1.105	-1.218	-1.184	-1.197	-1.213	0.357	1.249	-1.223	1.235	1.25	1.101	-1.211	1.252	1.207	1.251	1.164	0.561	-1.205	1.234	0.266	1.243	1.246	0.762	1.203	1.222	-0.67	-1.168	-1.003	-1.13	1.249	1.213	1.223	-1.214	-1.118	1.028	1.194	1.238	1.257	-1.141	1.25
BR19	1.198	1.264	-1.206	1.261	1.211	1.256	-0.206	1.23	1.172	-1.152	-1.254	-1.233	-1.239	-1.249	0.26	1.242	-1.254	1.232	1.266	1.066	-1.248	1.262	1.211	1.262	1.133	0.473	-1.247	1.258	0.205	1.248	1.249	0.689	1.2	1.198	-0.755	-1.204	-1.02	-1.189	1.239	1.214	1.232	-1.247	-1.175	1.015	1.179	1.22	1.264	-1.211	1.263
BR20	1.116	1.064	-0.808	1.066	1.055	1.001	0.299	1.126	1.172	-0.739	-0.936	-0.88	-0.874	-0.93	0.792	1.142	-0.943	1.095	1.04	1.178	-0.914	1.04	0.985	1.038	1.145	0.925	-0.918	1.009	0.609	1.083	1.106	1.035	1.131	1.123	-0.128	-0.854	-0.681	-0.778	1.138	1.048	1.079	-0.938	-0.735	0.857	1.123	1.153	1.07	-0.807	1.038
BR21	-1.142	-1.238	1.239	-1.233	-1.175	-1.249	0.341	-1.173	-1.096	1.19	1.264	1.259	1.264	1.26	-0.073	-1.185	1.262	-1.185	-1.246	-0.958	1.264	-1.242	-1.205	-1.244	-1.043	-0.303	1.261	-1.249	-0.087	-1.213	-1.209	-0.525	-1.138	-1.14	0.883	1.229	1.052	1.238	-1.186	-1.18	-1.194	1.259	1.225	-0.998	-1.121	-1.158	-1.235	1.253	-1.245
BR22	1.214	1.263	-1.2	1.26	1.214	1.257	-0.219	1.225	1.173	-1.148	-1.251	-1.232	-1.237	-1.248	0.249	1.24	-1.254	1.228	1.265	1.063	-1.248	1.263	1.221	1.265	1.14	0.479	-1.243	1.257	0.224	1.249	1.251	0.693	1.197	1.208	-0.75	-1.208	-1.029	-1.189	1.244	1.22	1.228	-1.251	-1.169	1.03	1.185	1.223	1.266	-1.204	1.266
BR23	1.131	1.193	-1.187	1.19	1.115	1.18	-0.333	1.148	1.057	-1.179	-1.198	-1.171	-1.192	-1.202	0.155	1.163	-1.206	1.155	1.203	0.944	-1.197	1.191	1.108	1.197	1.122	0.377	-1.198	1.177	0.019	1.157	1.161	0.656	1.112	1.1	-0.844	-1.177	-1.02	-1.131	1.163	1.139	1.143	-1.183	-1.15	0.914	1.057	1.158	1.201	-1.146	1.206
BR24	1.196	1.259	-1.218	1.255	1.197	1.254	-0.255	1.215	1.151	-1.175	-1.257	-1.239	-1.247	-1.256	0.207	1.229	-1.26	1.222	1.263	1.036	-1.255	1.259	1.206	1.261	1.133	0.436	-1.253	1.254	0.169	1.24	1.241	0.667	1.187	1.188	-0.797	-1.217	-1.039	-1.203	1.23	1.207	1.223	-1.252	-1.191	1.003	1.164	1.211	1.26	-1.219	1.263
BR25	1.179	1.206	-1.087	1.207	1.15	1.164	0.082	1.225	1.197	-1.034	-1.158	-1.129	-1.14	-1.165	0.51	1.214	-1.153	1.219	1.201	1.146	-1.149	1.195	1.124	1.185	1.174	0.671	-1.16	1.169	0.453	1.215	1.217	0.903	1.24	1.208	-0.577	-1.069	-0.833	-1.089	1.2	1.189	1.243	-1.147	-1.065	0.955	1.206	1.189	1.198	-1.114	1.185
BR26	0.693	0.533	-0.176	0.545	0.572	0.422	0.782	0.68	0.817	-0.119	-0.334	-0.279	-0.265	-0.339	1.126	0.674	-0.34	0.619	0.492	0.935	-0.313	0.498	0.447	0.481	0.808	1.079	-0.325	0.429	0.936	0.591	0.623	1.118	0.761	0.738	0.463	-0.24	-0.081	-0.173	0.67	0.592	0.64	-0.35	-0.106	0.444	0.767	0.725	0.535	-0.181	0.482
BR27	-1.157	-1.248	1.222	-1.242	-1.192	-1.256	0.275	-1.193	-1.129	1.161	1.262	1.255	1.255	1.256	-0.135	-1.205	1.259	-1.202	-1.253	-1.002	1.259	-1.25	-1.219	-1.251	-1.054	-0.365	1.256	-1.259	-0.15	-1.229	-1.227	-0.56	-1.16	-1.161	0.819	1.216	1.03	1.227	-1.205	-1.191	-1.21	1.258	1.204	-1.015	-1.148	-1.175	-1.244	1.246	-1.249
BR28	1.174	1.251	-1.214	1.245	1.179	1.244	-0.267	1.208	1.136	-1.177	-1.25	-1.226	-1.236	-1.248	0.194	1.223	-1.252	1.215	1.256	1.022	-1.244	1.247	1.183	1.251	1.132	0.429	-1.245	1.247	0.112	1.224	1.227	0.659	1.17	1.159	-0.795	-1.209	-1.035	-1.185	1.219	1.186	1.206	-1.238	-1.183	0.973	1.133	1.201	1.253	-1.21	1.255
BR29	0.192	0.164	0.123	0.192	0.223	0.086	0.719	0.329	0.446	0.214	0.01	0.069	0.09	0.04	1.002	0.31	0.006	0.212	0.127	0.551	0.044	0.105	-0.017	0.085	0.378	0.697	0.011	0.096	0.654	0.208	0.224	0.756	0.308	0.272	0.689	0.064	0.024	0.191	0.244	0.148	0.197	0.024	0.213	-0.041	0.336	0.301	0.156	0.1	0.12
BR30	1.216	1.258	-1.157	1.256	1.211	1.239	-0.126	1.228	1.209	-1.1	-1.225	-1.211	-1.204	-1.222	0.356	1.246	-1.229	1.215	1.251	1.103	-1.222	1.25	1.201	1.249	1.156	0.546	-1.221	1.24	0.332	1.247	1.256	0.762	1.218	1.225	-0.657	-1.187	-1.008	-1.161	1.25	1.21	1.233	-1.234	-1.124	0.998	1.217	1.248	1.256	-1.171	1.254
BR31	1.213	1.258	-1.138	1.257	1.217	1.237	-0.062	1.248	1.224	-1.07	-1.214	-1.187	-1.184	-1.206	0.42	1.261	-1.216	1.235	1.251	1.139	-1.204	1.247	1.194	1.246	1.167	0.606	-1.205	1.241	0.347	1.252	1.259	0.8	1.224	1.222	-0.593	-1.155	-0.973	-1.125	1.256	1.211	1.235	-1.212	-1.095	1.003	1.215	1.244	1.257	-1.154	1.249
BR32	0.995	0.951	-0.678	0.952	0.907	0.871	0.403	1.029	1.091	-0.639	-0.808	-0.75	-0.742	-0.811	0.833	1.038	-0.819	0.982	0.923	1.109	-0.786	0.908	0.799	0.91	1.131	0.944	-0.806	0.885	0.643	0.971	0.997	1.11	1.04	1.006	0.002	-0.734	-0.585	-0.65	1.02	0.918	0.968	-0.807	-0.61	0.655	1.009	1.037	0.954	-0.707	0.925
BR33	1.192	1.223	-1.075	1.221	1.18	1.186	0.011	1.224	1.219	-1.018	-1.161	-1.133	-1.124	-1.156	0.5	1.24	-1.165	1.2	1.211	1.145	-1.15	1.205	1.142	1.205	1.181	0.673	-1.154	1.19	0.386	1.213	1.229	0.868	1.215	1.198	-0.516	-1.107	-0.913	-1.059	1.239	1.181	1.207	-1.163	-1.023	0.96	1.195	1.245	1.223	-1.083	1.211
BR34	1.208	1.218	-1.07	1.222	1.2	1.186	-0.002	1.217	1.221	-0.999	-1.155	-1.133	-1.123	-1.147	0.523	1.233	-1.159	1.189	1.206	1.144	-1.148	1.207	1.161	1.201	1.154	0.653	-1.146	1.184	0.443	1.217	1.229	0.85	1.215	1.226	-0.515	-1.111	-0.936	-1.064	1.237	1.189	1.209	-1.166	-1.021	0.985	1.226	1.252	1.218	-1.069	1.207
BR35	-0.576	-0.744	1	-0.732	-0.656	-0.816	0.811	-0.591	-0.421	1.014	0.905	0.941	0.965	0.91	0.677	-0.597	0.898	-0.653	-0.782	-0.229	0.925	-0.778	-0.779	-0.786	-0.415	0.435	0.913	-0.807	0.523	-0.685	-0.659	0.233	-0.538	-0.546	1.17	0.931	0.837	1.009	-0.608	-0.681	-0.667	0.89	1.047	-0.617	-0.503	-0.554	-0.739	0.993	-0.781
BR36	-0.977	-1.1	1.189	-1.102	-1.054	-1.128	0.406	-1.035	-0.915	1.134	1.17	1.177	1.197	1.167	0.068	-1.023	1.158	-1.059	-1.123	-0.781	1.175	-1.121	-1.097	-1.11	-0.837	-0.094	1.171	-1.122	0.029	-1.078	-1.057	-0.323	-1.002	-0.995	0.998	1.126	0.94	1.188	-1.015	-1.072	-1.084	1.153	1.197	-0.935	-0.982	-0.977	-1.091	1.194	-1.105
BR37	-0.685	-0.803	0.928	-0.766	-0.668	-0.828	0.618	-0.611	-0.563	1.001	0.916	0.998	0.957	0.943	0.586	-0.656	0.917	-0.656	-0.813	-0.341	0.949	-0.812	-0.836	-0.837	-0.577	0.183	0.935	-0.827	0.258	-0.725	-0.745	0.013	-0.665	-0.637	1.035	0.974	0.755	1.047	-0.73	-0.75	-0.742	0.96	0.984	-0.658	-0.61	-0.716	-0.795	0.984	-0.838
BR38	-1.125	-1.217	1.208	-1.21	-1.151	-1.233	0.305	-1.152	-1.082	1.16	1.243	1.243	1.244	1.242	-0.04	-1.161	1.242	-1.17	-1.225	-0.948	1.245	-1.221	-1.191	-1.226	-1.031	-0.317	1.241	-1.236	-0.126	-1.2	-1.192	-0.526	-1.118	-1.121	0.852	1.197	1.006	1.225	-1.165	-1.171	-1.174	1.242	1.201	-1.003	-1.099	-1.112	-1.213	1.253	-1.226
BR39	1.175	1.245	-1.124	1.241	1.192	1.217	-0.03	1.242	1.218	-1.054	-1.199	-1.166	-1.164	-1.19	0.457	1.255	-1.196	1.225	1.235	1.138	-1.183	1.227	1.16	1.225	1.146	0.609	-1.191	1.226	0.323	1.234	1.245	0.791	1.217	1.194	-0.562	-1.135	-0.955	-1.104	1.237	1.173	1.228	-1.188	-1.082	0.942	1.199	1.24	1.239	-1.138	1.227
BR40	1.195	1.251	-1.183	1.256	1.211	1.243	-0.195	1.233	1.176	-1.118	-1.227	-1.195	-1.206	-1.217	0.336	1.244	-1.232	1.221	1.252	1.078	-1.219	1.246	1.177	1.244	1.145	0.49	-1.22	1.241	0.225	1.24	1.239	0.73	1.184	1.198	-0.689	-1.187	-1.053	-1.141	1.23	1.194	1.209	-1.217	-1.137	0.973	1.179	1.219	1.254	-1.171	1.252
BR41	1.22	1.235	-1.088	1.236	1.215	1.208	-0.006	1.239	1.226	-1.013	-1.174	-1.142	-1.139	-1.165	0.498	1.253	-1.177	1.224	1.225	1.161	-1.162	1.227	1.188	1.224	1.164	0.676	-1.159	1.21	0.397	1.234	1.244	0.839	1.22	1.225	-0.52	-1.11	-0.921	-1.067	1.255	1.207	1.22	-1.176	-1.033	1.027	1.217	1.249	1.238	-1.087	1.223
BR42	-1.157	-1.25	1.235	-1.244	-1.184	-1.255	0.307	-1.193	-1.12	1.187	1.266	1.255	1.26	1.262	-0.122	-1.206	1.265	-1.201	-1.256	-0.99	1.264	-1.25	-1.203	-1.253	-1.076	-0.35	1.262	-1.256	-0.108	-1.225	-1.223	-0.574	-1.157	-1.154	0.847	1.228	1.052	1.227	-1.204	-1.187	-1.206	1.259	1.215	-0.991	-1.136	-1.179	-1.247	1.247	-1.255
BR43	-1.073	-1.175	1.214	-1.169	-1.115	-1.202	0.418	-1.087	-1.004	1.17	1.227	1.241	1.242	1.225	0.083	-1.097	1.225	-1.108	-1.188	-0.847	1.235	-1.187	-1.173	-1.19	-0.939	-0.175	1.227	-1.199	-0.037	-1.15	-1.139	-0.391	-1.057	-1.07	0.952	1.202	1.021	1.239	-1.109	-1.133	-1.128	1.231	1.217	-0.989	-1.048	-1.063	-1.17	1.246	-1.19
BR44	1.096	1.173	-1.153	1.169	1.091	1.155	-0.331	1.136	1.051	-1.137	-1.165	-1.122	-1.144	-1.16	0.223	1.159	-1.173	1.129	1.177	0.942	-1.155	1.161	1.058	1.168	1.106	0.382	-1.161	1.155	-0.011	1.131	1.14	0.65	1.08	1.07	-0.752	-1.156	-1.058	-1.074	1.143	1.074	1.106	-1.141	-1.105	0.816	1.036	1.162	1.181	-1.093	1.18
BR45	1.143	1.179	-1.019	1.188	1.178	1.145	0.078	1.211	1.204	-0.922	-1.104	-1.062	-1.059	-1.084	0.624	1.219	-1.103	1.173	1.167	1.156	-1.084	1.163	1.103	1.152	1.108	0.687	-1.088	1.147	0.414	1.18	1.189	0.851	1.179	1.17	-0.412	-1.036	-0.875	-0.971	1.2	1.142	1.169	-1.094	-0.948	0.942	1.181	1.214	1.178	-1.006	1.157
[truncated: 41 more columns]
